# Supplementary material for: Identifying candidate Aspergillus pathogenicity factors by annotation frequency
Source: BMC Microbiol. 2020 Nov 11;20:342. doi: 10.1186/s12866-020-02031-y (PMC7661267; doi:10.1186/s12866-020-02031-y)
Supplement: Supplementary file 1 — Additional file 1: Table S1. Strains included in the present study. [file 12866_2020_2031_MOESM1_ESM.xlsx]

## Sheet: STable1
Genus	Species	Species_pathogenicity	Strain	Isolation_source	GenBank_accession	Level	Size (Mbp)	GC%	Scaffolds	Release_date	GenBank FTP
Aspergillus	A. fischeri	animal only	IBT 3003	soil	GCA_008711225.1	Scaffold	31.5738	49.5	801	2019-09-27	ftp://ftp.ncbi.nlm.nih.gov/genomes/all/GCA/008/711/225/GCA_008711225.1_ASM871122v1
Aspergillus	A. fischeri	animal only	IBT 3007	soil	GCA_008711165.1	Scaffold	31.1925	49.5	851	2019-09-27	ftp://ftp.ncbi.nlm.nih.gov/genomes/all/GCA/008/711/165/GCA_008711165.1_ASM871116v1
Aspergillus	A. fischeri	animal only	NRRL 181	clinical	GCA_000149645.2	Scaffold	31.77	49.5	438	2005-09-09	ftp://ftp.ncbi.nlm.nih.gov/genomes/all/GCA/000/149/645/GCA_000149645.2_ASM14964v1
Aspergillus	A. flavus	plants and animals	2017 Coahoma J1	soil	GCA_003953865.1	Scaffold	36.7955	48.3	212	2018-12-18	ftp://ftp.ncbi.nlm.nih.gov/genomes/all/GCA/003/953/865/GCA_003953865.1_ASM395386v1
Aspergillus	A. flavus	plants and animals	2017 Coahoma J3	soil	GCA_003953795.1	Scaffold	36.5748	48.2	292	2018-12-18	ftp://ftp.ncbi.nlm.nih.gov/genomes/all/GCA/003/953/795/GCA_003953795.1_ASM395379v1
Aspergillus	A. flavus	plants and animals	2017 Coahoma J6	soil	GCA_003953785.1	Scaffold	36.6525	48.2	216	2018-12-18	ftp://ftp.ncbi.nlm.nih.gov/genomes/all/GCA/003/953/785/GCA_003953785.1_ASM395378v1
Aspergillus	A. flavus	plants and animals	2017 Coahoma J7	soil	GCA_003953735.1	Scaffold	36.4879	48.3	868	2018-12-18	ftp://ftp.ncbi.nlm.nih.gov/genomes/all/GCA/003/953/735/GCA_003953735.1_ASM395373v1
Aspergillus	A. flavus	plants and animals	2017 Coahoma J8	soil	GCA_003953695.1	Scaffold	36.8471	48.1	282	2018-12-18	ftp://ftp.ncbi.nlm.nih.gov/genomes/all/GCA/003/953/695/GCA_003953695.1_ASM395369v1
Aspergillus	A. flavus	plants and animals	2017 Washington T1	soil	GCA_003953705.1	Scaffold	36.9267	48.3	342	2018-12-18	ftp://ftp.ncbi.nlm.nih.gov/genomes/all/GCA/003/953/705/GCA_003953705.1_ASM395370v1
Aspergillus	A. flavus	plants and animals	2017 Washington T2	soil	GCA_003953715.1	Scaffold	37.0011	48.3	175	2018-12-18	ftp://ftp.ncbi.nlm.nih.gov/genomes/all/GCA/003/953/715/GCA_003953715.1_ASM395371v1
Aspergillus	A. flavus	plants and animals	2017 Washington T3	soil	GCA_003953685.1	Scaffold	36.8754	48.2	202	2018-12-18	ftp://ftp.ncbi.nlm.nih.gov/genomes/all/GCA/003/953/685/GCA_003953685.1_ASM395368v1
Aspergillus	A. flavus	plants and animals	2017 Washington T4	soil	GCA_003953615.1	Scaffold	36.848	48.3	188	2018-12-18	ftp://ftp.ncbi.nlm.nih.gov/genomes/all/GCA/003/953/615/GCA_003953615.1_ASM395361v1
Aspergillus	A. flavus	plants and animals	2017 Washington T5	soil	GCA_003953825.1	Scaffold	36.9763	48.3	165	2018-12-18	ftp://ftp.ncbi.nlm.nih.gov/genomes/all/GCA/003/953/825/GCA_003953825.1_ASM395382v1
Aspergillus	A. flavus	plants and animals	2017 Washington T6	soil	GCA_003953625.1	Scaffold	36.7836	48.1	287	2018-12-18	ftp://ftp.ncbi.nlm.nih.gov/genomes/all/GCA/003/953/625/GCA_003953625.1_ASM395362v1
Aspergillus	A. flavus	plants and animals	2017 Washington T7	soil	GCA_003953605.1	Scaffold	36.5675	48.2	317	2018-12-18	ftp://ftp.ncbi.nlm.nih.gov/genomes/all/GCA/003/953/605/GCA_003953605.1_ASM395360v1
Aspergillus	A. flavus	plants and animals	2017 Washington T8	soil	GCA_003953595.1	Scaffold	36.8132	48.1	254	2018-12-18	ftp://ftp.ncbi.nlm.nih.gov/genomes/all/GCA/003/953/595/GCA_003953595.1_ASM395359v1
Aspergillus	A. flavus	plants and animals	2017 Yazoo S1	soil	GCA_003953585.1	Scaffold	36.9486	48.2	188	2018-12-18	ftp://ftp.ncbi.nlm.nih.gov/genomes/all/GCA/003/953/585/GCA_003953585.1_ASM395358v1
Aspergillus	A. flavus	plants and animals	2017 Yazoo S2	soil	GCA_003953805.1	Scaffold	36.6937	48.1	198	2018-12-18	ftp://ftp.ncbi.nlm.nih.gov/genomes/all/GCA/003/953/805/GCA_003953805.1_ASM395380v1
Aspergillus	A. flavus	plants and animals	2017 Yazoo S3	soil	GCA_003953505.1	Scaffold	37.0742	48.2	163	2018-12-18	ftp://ftp.ncbi.nlm.nih.gov/genomes/all/GCA/003/953/505/GCA_003953505.1_ASM395350v1
Aspergillus	A. flavus	plants and animals	2017 Yazoo S4	soil	GCA_003953495.1	Scaffold	36.6672	48.2	210	2018-12-18	ftp://ftp.ncbi.nlm.nih.gov/genomes/all/GCA/003/953/495/GCA_003953495.1_ASM395349v1
Aspergillus	A. flavus	plants and animals	2017 Yazoo S6	soil	GCA_003953515.1	Scaffold	38.7565	48.1	932	2018-12-18	ftp://ftp.ncbi.nlm.nih.gov/genomes/all/GCA/003/953/515/GCA_003953515.1_ASM395351v1
Aspergillus	A. flavus	plants and animals	2017 Yazoo S7	soil	GCA_003953525.1	Scaffold	36.6161	48.2	260	2018-12-18	ftp://ftp.ncbi.nlm.nih.gov/genomes/all/GCA/003/953/525/GCA_003953525.1_ASM395352v1
Aspergillus	A. flavus	plants and animals	2017 Yazoo S8	soil	GCA_003953485.1	Scaffold	36.706	48.1	221	2018-12-18	ftp://ftp.ncbi.nlm.nih.gov/genomes/all/GCA/003/953/485/GCA_003953485.1_ASM395348v1
Aspergillus	A. flavus	plants and animals	206-4	Arachis hypogaea seed	GCA_001576745.1	Contig	36.0846	48.4	999	2016-02-26	ftp://ftp.ncbi.nlm.nih.gov/genomes/all/GCA/001/576/745/GCA_001576745.1_ASM157674v1
Aspergillus	A. flavus	plants and animals	26-3	Arachis hypogaea seed	GCA_001576715.1	Contig	36.3298	48.2	999	2016-02-26	ftp://ftp.ncbi.nlm.nih.gov/genomes/all/GCA/001/576/715/GCA_001576715.1_ASM157671v1
Aspergillus	A. flavus	plants and animals	3-2	Arachis hypogaea seed	GCA_001695535.1	Contig	35.7845	0	6423	2016-07-27	ftp://ftp.ncbi.nlm.nih.gov/genomes/all/GCA/001/695/535/GCA_001695535.1_ASM169553v1
Aspergillus	A. flavus	plants and animals	40-5	Arachis hypogaea seed	GCA_001576655.1	Contig	36.4125	48.3	995	2016-02-26	ftp://ftp.ncbi.nlm.nih.gov/genomes/all/GCA/001/576/655/GCA_001576655.1_ASM157665v1
Aspergillus	A. flavus	plants and animals	54-2	Arachis hypogaea seed	GCA_001576795.1	Contig	36.5787	48.3	670	2016-02-26	ftp://ftp.ncbi.nlm.nih.gov/genomes/all/GCA/001/576/795/GCA_001576795.1_ASM157679v1
Aspergillus	A. flavus	plants and animals	61-4	Arachis hypogaea seed	GCA_001576645.1	Contig	36.3224	48.3	998	2016-02-26	ftp://ftp.ncbi.nlm.nih.gov/genomes/all/GCA/001/576/645/GCA_001576645.1_ASM157664v1
Aspergillus	A. flavus	plants and animals	72-5	Arachis hypogaea seed	GCA_001576735.1	Contig	35.9938	48.3	999	2016-02-26	ftp://ftp.ncbi.nlm.nih.gov/genomes/all/GCA/001/576/735/GCA_001576735.1_ASM157673v1
Aspergillus	A. flavus	plants and animals	78-6	Arachis hypogaea seed	GCA_001576725.1	Contig	36.204	48.3	999	2016-02-26	ftp://ftp.ncbi.nlm.nih.gov/genomes/all/GCA/001/576/725/GCA_001576725.1_ASM157672v1
Aspergillus	A. flavus	plants and animals	79-2	Arachis hypogaea seed	GCA_001576635.1	Contig	35.8352	48.3	999	2016-02-26	ftp://ftp.ncbi.nlm.nih.gov/genomes/all/GCA/001/576/635/GCA_001576635.1_ASM157663v1
Aspergillus	A. flavus	plants and animals	AF12	soil	GCA_003711345.1	Scaffold	38.0315	47.4	423	2018-11-05	ftp://ftp.ncbi.nlm.nih.gov/genomes/all/GCA/003/711/345/GCA_003711345.1_ASM371134v1
Aspergillus	A. flavus	plants and animals	AF70	soil	GCA_003711385.1	Scaffold	38.053	47.4	352	2018-11-05	ftp://ftp.ncbi.nlm.nih.gov/genomes/all/GCA/003/711/385/GCA_003711385.1_ASM371138v1
Aspergillus	A. flavus	plants and animals	AZS04M2A	soil	GCA_003711355.1	Scaffold	38.2692	47.2	291	2018-11-05	ftp://ftp.ncbi.nlm.nih.gov/genomes/all/GCA/003/711/355/GCA_003711355.1_ASM371135v1
Aspergillus	A. flavus	plants and animals	CA14	soil	GCA_003709025.1	Scaffold	37.703	47.4	199	2018-10-31	ftp://ftp.ncbi.nlm.nih.gov/genomes/all/GCA/003/709/025/GCA_003709025.1_ASM370902v1
Aspergillus	A. flavus	plants and animals	CBS 121.62	soil	GCA_009176375.1	Scaffold	37.6178	48.2	385	2019-10-18	ftp://ftp.ncbi.nlm.nih.gov/genomes/all/GCA/009/176/375/GCA_009176375.1_Asppari1
Aspergillus	A. flavus	plants and animals	CS0504 (VCG BS01)	Gossypium sp. seed	GCA_003711305.1	Scaffold	36.9805	48	269	2018-11-05	ftp://ftp.ncbi.nlm.nih.gov/genomes/all/GCA/003/711/305/GCA_003711305.1_ASM371130v1
Aspergillus	A. flavus	plants and animals	CS0540 (VCG DV901)	Gossypium sp. seed	GCA_003711315.1	Scaffold	36.943	48.1	254	2018-11-05	ftp://ftp.ncbi.nlm.nih.gov/genomes/all/GCA/003/711/315/GCA_003711315.1_ASM371131v1
Aspergillus	A. flavus	plants and animals	CS1137 (VCG MC04)	Gossypium sp. seed	GCA_003711285.1	Scaffold	37.4181	47.6	361	2018-11-05	ftp://ftp.ncbi.nlm.nih.gov/genomes/all/GCA/003/711/285/GCA_003711285.1_ASM371128v1
Aspergillus	A. flavus	plants and animals	E1201	Arachis hypogaea seed	GCA_011420395.1	Scaffold	37.7108	47.2837	271	2020-03-18	ftp://ftp.ncbi.nlm.nih.gov/genomes/all/GCA/011/420/395/GCA_011420395.1_ASM1142039v1
Aspergillus	A. flavus	plants and animals	E1236	Arachis hypogaea seed	GCA_011420405.1	Scaffold	37.5705	47.3833	76	2020-03-18	ftp://ftp.ncbi.nlm.nih.gov/genomes/all/GCA/011/420/405/GCA_011420405.1_ASM1142040v1
Aspergillus	A. flavus	plants and animals	E1275	Arachis hypogaea seed	GCA_011420415.1	Scaffold	37.5624	47.4835	68	2020-03-18	ftp://ftp.ncbi.nlm.nih.gov/genomes/all/GCA/011/420/415/GCA_011420415.1_ASM1142041v1
Aspergillus	A. flavus	plants and animals	E1288	Arachis hypogaea seed	GCA_011420435.1	Scaffold	38.0394	47.4834	136	2020-03-18	ftp://ftp.ncbi.nlm.nih.gov/genomes/all/GCA/011/420/435/GCA_011420435.1_ASM1142043v1
Aspergillus	A. flavus	plants and animals	IFM 54693	clinical	GCA_003967615.1	Scaffold	35.0938	48.2	2584	2018-12-14	ftp://ftp.ncbi.nlm.nih.gov/genomes/all/GCA/003/967/615/GCA_003967615.1_Afla_1.0
Aspergillus	A. flavus	plants and animals	IFM 55053	clinical	GCA_003967635.1	Scaffold	36.459	48.4	828	2018-12-14	ftp://ftp.ncbi.nlm.nih.gov/genomes/all/GCA/003/967/635/GCA_003967635.1_Afla_1.0
Aspergillus	A. flavus	plants and animals	IFM 57535	clinical	GCA_003967655.1	Scaffold	36.7491	48.3	1072	2018-12-14	ftp://ftp.ncbi.nlm.nih.gov/genomes/all/GCA/003/967/655/GCA_003967655.1_Afla_1.0
Aspergillus	A. flavus	plants and animals	IFM 58503	clinical	GCA_003967675.1	Scaffold	36.6143	48.4	1190	2018-12-14	ftp://ftp.ncbi.nlm.nih.gov/genomes/all/GCA/003/967/675/GCA_003967675.1_Afla_1.0
Aspergillus	A. flavus	plants and animals	IFM 59894	clinical	GCA_003967695.1	Scaffold	37.2511	48.3	1189	2018-12-14	ftp://ftp.ncbi.nlm.nih.gov/genomes/all/GCA/003/967/695/GCA_003967695.1_Afla_1.0
Aspergillus	A. flavus	plants and animals	IFM 59975	clinical	GCA_003967715.1	Scaffold	36.4015	48.3	665	2018-12-14	ftp://ftp.ncbi.nlm.nih.gov/genomes/all/GCA/003/967/715/GCA_003967715.1_Afla_1.0
Aspergillus	A. flavus	plants and animals	IFM 60519	clinical	GCA_003967735.1	Scaffold	36.7583	48.3	705	2018-12-14	ftp://ftp.ncbi.nlm.nih.gov/genomes/all/GCA/003/967/735/GCA_003967735.1_Afla_1.0
Aspergillus	A. flavus	plants and animals	IFM 60655	clinical	GCA_003967755.1	Scaffold	37.0208	48.3	991	2018-12-14	ftp://ftp.ncbi.nlm.nih.gov/genomes/all/GCA/003/967/755/GCA_003967755.1_Afla_1.0
Aspergillus	A. flavus	plants and animals	IFM 61224	clinical	GCA_003967775.1	Scaffold	36.4202	48.3	2617	2018-12-14	ftp://ftp.ncbi.nlm.nih.gov/genomes/all/GCA/003/967/775/GCA_003967775.1_Afla_1.0
Aspergillus	A. flavus	plants and animals	IFM 61226	clinical	GCA_003967795.1	Scaffold	36.3782	48.4	1795	2018-12-14	ftp://ftp.ncbi.nlm.nih.gov/genomes/all/GCA/003/967/795/GCA_003967795.1_Afla_1.0
Aspergillus	A. flavus	plants and animals	JAU2	groundnuts, cake or soil	GCA_002217615.1	Contig	40.2729	47	2367	2017-07-13	ftp://ftp.ncbi.nlm.nih.gov/genomes/all/GCA/002/217/615/GCA_002217615.1_ASM221761v1
Aspergillus	A. flavus	plants and animals	Ka16127	soil	GCA_008694435.1	Contig	36.9095	48.2	1250	2019-09-25	ftp://ftp.ncbi.nlm.nih.gov/genomes/all/GCA/008/694/435/GCA_008694435.1_ASM869443v1
Aspergillus	A. flavus	plants and animals	La3279	soil	GCA_008694415.1	Contig	37.7539	48.1	1458	2019-09-25	ftp://ftp.ncbi.nlm.nih.gov/genomes/all/GCA/008/694/415/GCA_008694415.1_ASM869441v1
Aspergillus	A. flavus	plants and animals	La3304	soil	GCA_008694425.1	Contig	36.6054	48.2	1192	2019-09-25	ftp://ftp.ncbi.nlm.nih.gov/genomes/all/GCA/008/694/425/GCA_008694425.1_ASM869442v1
Aspergillus	A. flavus	plants and animals	NRRL 118543	Gossypium sp. seed	GCA_002456175.2	Scaffold	37.2272	48	295	2017-10-04	ftp://ftp.ncbi.nlm.nih.gov/genomes/all/GCA/002/456/175/GCA_002456175.2_ASM245617v2
Aspergillus	A. flavus	plants and animals	NRRL 21882	Arachis hypogaea seed	GCA_002443195.2	Scaffold	37.0127	47.9	388	2017-10-04	ftp://ftp.ncbi.nlm.nih.gov/genomes/all/GCA/002/443/195/GCA_002443195.2_ASM244319v2
Aspergillus	A. flavus	plants and animals	NRRL 30797	Zea mays seed	GCA_002443215.2	Scaffold	38.8125	47.7	1590	2017-10-04	ftp://ftp.ncbi.nlm.nih.gov/genomes/all/GCA/002/443/215/GCA_002443215.2_ASM244321v2
Aspergillus	A. flavus	plants and animals	NRRL 3357	Arachis hypogaea seed	GCA_009017415.1	Complete	37.7493	47.339	8	2019-10-13	ftp://ftp.ncbi.nlm.nih.gov/genomes/all/GCA/009/017/415/GCA_009017415.1_ASM901741v1
Aspergillus	A. flavus	plants and animals	NRRL 35739	soil	GCA_004329145.1	Scaffold	37.2414	48.1	686	2019-03-06	ftp://ftp.ncbi.nlm.nih.gov/genomes/all/GCA/004/329/145/GCA_004329145.1_ASM432914v1
Aspergillus	A. flavus	plants and animals	Og0222	soil	GCA_008694405.1	Contig	36.7756	48.1	1468	2019-09-25	ftp://ftp.ncbi.nlm.nih.gov/genomes/all/GCA/008/694/405/GCA_008694405.1_ASM869440v1
Aspergillus	A. flavus	plants and animals	SU-16	fermentation starter	GCA_009856665.1	Complete	37.5605	47.3358	9	2020-01-11	ftp://ftp.ncbi.nlm.nih.gov/genomes/all/GCA/009/856/665/GCA_009856665.1_ASM985666v1
Aspergillus	A. flavus	plants and animals	TERIBR1	tannery sludge	GCA_004150275.1	Contig	35.7612	48.4	322	2019-02-07	ftp://ftp.ncbi.nlm.nih.gov/genomes/all/GCA/004/150/275/GCA_004150275.1_TERIBR1
Aspergillus	A. flavus	plants and animals	WRRL 1519	Prunus dulcis seed	GCA_002864195.1	Scaffold	38.0393	47.2	127	2018-01-05	ftp://ftp.ncbi.nlm.nih.gov/genomes/all/GCA/002/864/195/GCA_002864195.1_ASM286419v1
Aspergillus	A. fumigatus	animal only	A1163	clinical	GCA_000150145.1	Scaffold	29.2054	49.5	55	2007-06-26	ftp://ftp.ncbi.nlm.nih.gov/genomes/all/GCA/000/150/145/GCA_000150145.1_ASM15014v1
Aspergillus	A. fumigatus	animal only	AF10	clinical	GCA_000225625.2	Contig	28.7591	49.5	1129	2011-09-09	ftp://ftp.ncbi.nlm.nih.gov/genomes/all/GCA/000/225/625/GCA_000225625.2_ASPER001
Aspergillus	A. fumigatus	animal only	AF210	clinical	GCA_000225645.2	Contig	28.9028	49.3	447	2011-09-09	ftp://ftp.ncbi.nlm.nih.gov/genomes/all/GCA/000/225/645/GCA_000225645.2_CA_ASPER002
Aspergillus	A. fumigatus	animal only	Af293	clinical	GCA_000002655.1	Chromosome	29.385	49.8105	8	2005-06-01	ftp://ftp.ncbi.nlm.nih.gov/genomes/all/GCA/000/002/655/GCA_000002655.1_ASM265v1
Aspergillus	A. fumigatus	animal only	HMR AF 270	clinical	GCA_002234955.1	Contig	29.4786	49.2	883	2017-07-28	ftp://ftp.ncbi.nlm.nih.gov/genomes/all/GCA/002/234/955/GCA_002234955.1_ASM223495v1
Aspergillus	A. fumigatus	animal only	HMR AF 706	clinical	GCA_002234985.1	Contig	28.2313	49.5	889	2017-07-28	ftp://ftp.ncbi.nlm.nih.gov/genomes/all/GCA/002/234/985/GCA_002234985.1_ASM223498v1
Aspergillus	A. fumigatus	animal only	IF1SW-F4	International Space Station	GCA_001643655.1	Scaffold	28.2404	49.4	208	2016-05-13	ftp://ftp.ncbi.nlm.nih.gov/genomes/all/GCA/001/643/655/GCA_001643655.1_ASM164365v1
Aspergillus	A. fumigatus	animal only	ISSFT-021	International Space Station	GCA_001643665.1	Scaffold	28.526	49.4	301	2016-05-13	ftp://ftp.ncbi.nlm.nih.gov/genomes/all/GCA/001/643/665/GCA_001643665.1_ASM164366v1
Aspergillus	A. fumigatus	animal only	JCM 10253	clinical	GCA_001599455.1	Scaffold	28.3887	49.4	26	2016-03-01	ftp://ftp.ncbi.nlm.nih.gov/genomes/all/GCA/001/599/455/GCA_001599455.1_JCM_10253_assembly_v001
Aspergillus	A. fumigatus	animal only	LMB-35Aa	soil	GCA_001715275.2	Scaffold	27.5225	50	228	2016-08-29	ftp://ftp.ncbi.nlm.nih.gov/genomes/all/GCA/001/715/275/GCA_001715275.2_ASM171527v2
Aspergillus	A. fumigatus	animal only	niveus	soil	GCA_000731615.1	Scaffold	27.3551	50	671	2014-07-18	ftp://ftp.ncbi.nlm.nih.gov/genomes/all/GCA/000/731/615/GCA_000731615.1_AspFumNiv1.0
Aspergillus	A. fumigatus	animal only	SGAir0713	urban air	GCA_005768625.2	Contig	29.022	49.5735	28	2019-05-21	ftp://ftp.ncbi.nlm.nih.gov/genomes/all/GCA/005/768/625/GCA_005768625.2_ASM576862v2
Aspergillus	A. fumigatus	animal only	SPS-2	Artemisia annua	GCA_003069565.1	Contig	33.4002	51	38	2018-04-24	ftp://ftp.ncbi.nlm.nih.gov/genomes/all/GCA/003/069/565/GCA_003069565.1_ASM306956v1
Aspergillus	A. fumigatus	animal only	Z5	compost	GCA_001029325.1	Scaffold	29.3561	49.2	24	2015-06-17	ftp://ftp.ncbi.nlm.nih.gov/genomes/all/GCA/001/029/325/GCA_001029325.1_ASM102932v1
Aspergillus	A. nidulans	animal only	FGSC A4	lab-derived	GCA_000011425.1	Chromosome	29.8283	50.37	8	2009-09-24	ftp://ftp.ncbi.nlm.nih.gov/genomes/all/GCA/000/011/425/GCA_000011425.1_ASM1142v1
Aspergillus	A. nidulans	animal only	MO80069	clinical	GCA_011075025.1	Contig	30.9324	99.2	41	2020-03-09	ftp://ftp.ncbi.nlm.nih.gov/genomes/all/GCA/011/075/025/GCA_011075025.1_ASM1107502v1
Aspergillus	A. nidulans	animal only	SP-2605-48	clinical	GCA_011074995.1	Contig	31.6666	51.5	43	2020-03-09	ftp://ftp.ncbi.nlm.nih.gov/genomes/all/GCA/011/074/995/GCA_011074995.1_ASM1107499v1
Aspergillus	A. niger	plants and animals	A1	soil	GCA_001741885.1	Scaffold	34.6357	50.1	319	2016-09-21	ftp://ftp.ncbi.nlm.nih.gov/genomes/all/GCA/001/741/885/GCA_001741885.1_ASM174188v1
Aspergillus	A. niger	plants and animals	An76	soil	GCA_001515345.1	Scaffold	34.8802	49.4	669	2015-12-19	ftp://ftp.ncbi.nlm.nih.gov/genomes/all/GCA/001/515/345/GCA_001515345.1_ASM151534v1
Aspergillus	A. niger	plants and animals	ATCC 1015	not available	GCA_000230395.2	Contig	34.8533	50.3	24	2011-10-12	ftp://ftp.ncbi.nlm.nih.gov/genomes/all/GCA/000/230/395/GCA_000230395.2_ASPNI_v3.0
Aspergillus	A. niger	plants and animals	ATCC 10864	soil	GCA_001715265.1	Contig	36.1722	49.5	310	2016-08-29	ftp://ftp.ncbi.nlm.nih.gov/genomes/all/GCA/001/715/265/GCA_001715265.1_ASM171526v1
Aspergillus	A. niger	plants and animals	ATCC 13496	not available	GCA_003344705.1	Scaffold	35.6907	49.5	133	2018-07-27	ftp://ftp.ncbi.nlm.nih.gov/genomes/all/GCA/003/344/705/GCA_003344705.1_Aspni_bvT_1
Aspergillus	A. niger	plants and animals	CBS 101883	not available	GCA_003184595.1	Scaffold	35.8536	49.5	107	2018-06-04	ftp://ftp.ncbi.nlm.nih.gov/genomes/all/GCA/003/184/595/GCA_003184595.1_Asplac1
Aspergillus	A. niger	plants and animals	CBS 513.88	lab-derived	GCA_000002855.2	Scaffold	34.0067	50.3785	20	2005-10-05	ftp://ftp.ncbi.nlm.nih.gov/genomes/all/GCA/000/002/855/GCA_000002855.2_ASM285v2
Aspergillus	A. niger	plants and animals	FDAARGOS_311	not available	GCA_002211485.2	Contig	35.8062	49.6	25	2017-06-30	ftp://ftp.ncbi.nlm.nih.gov/genomes/all/GCA/002/211/485/GCA_002211485.2_ASM221148v2
Aspergillus	A. niger	plants and animals	FGSC A1279	lab-derived	GCA_002740505.1	Contig	35.3967	49.8	405	2017-10-31	ftp://ftp.ncbi.nlm.nih.gov/genomes/all/GCA/002/740/505/GCA_002740505.1_ASM274050v1
Aspergillus	A. niger	plants and animals	H915-1	soil	GCA_001741905.1	Contig	35.9835	49.2	30	2016-09-21	ftp://ftp.ncbi.nlm.nih.gov/genomes/all/GCA/001/741/905/GCA_001741905.1_ASM174190v1
Aspergillus	A. niger	plants and animals	JSC-093350089	International Space Station	GCA_001931795.1	Scaffold	36.079	49.5	223	2017-01-04	ftp://ftp.ncbi.nlm.nih.gov/genomes/all/GCA/001/931/795/GCA_001931795.1_ASM193179v1
Aspergillus	A. niger	plants and animals	L2	soil	GCA_001741915.1	Contig	36.4508	49.2	30	2016-09-21	ftp://ftp.ncbi.nlm.nih.gov/genomes/all/GCA/001/741/915/GCA_001741915.1_ASM174191v1
Aspergillus	A. niger	plants and animals	LDM3	industrial strain	GCA_009812365.1	Contig	35.2652	49.5	14	2019-12-31	ftp://ftp.ncbi.nlm.nih.gov/genomes/all/GCA/009/812/365/GCA_009812365.1_ASM981236v1
Aspergillus	A. niger	plants and animals	MOD1-FUNGI2	Vitis vinifera fruit	GCA_004634315.1	Contig	33.825	50.4	3199	2019-04-04	ftp://ftp.ncbi.nlm.nih.gov/genomes/all/GCA/004/634/315/GCA_004634315.1_ASM463431v1
Aspergillus	A. niger	plants and animals	N402 (ATCC 64974)	lab-derived	GCA_900248155.1	Scaffold	35.5702	49.6	19	2018-01-26	ftp://ftp.ncbi.nlm.nih.gov/genomes/all/GCA/900/248/155/GCA_900248155.1_Aniger_ATCC_64974_N402
Aspergillus	A. niger	plants and animals	RAF106	fermented tea	GCA_011316255.1	Contig	35.0885	49.1	10	2020-03-16	ftp://ftp.ncbi.nlm.nih.gov/genomes/all/GCA/011/316/255/GCA_011316255.1_ASM1131625v1
Aspergillus	A. niger	plants and animals	SH-2	soil	GCA_000633045.1	Scaffold	34.6043	50.3	349	2014-04-17	ftp://ftp.ncbi.nlm.nih.gov/genomes/all/GCA/000/633/045/GCA_000633045.1_AspAngSh2
Aspergillus	A. oryzae	neither	100-8	soil	GCA_000691885.1	Contig	36.7693	48.3	210	2014-05-16	ftp://ftp.ncbi.nlm.nih.gov/genomes/all/GCA/000/691/885/GCA_000691885.1_A._oryzae_100-8
Aspergillus	A. oryzae	neither	3.042	soil	GCA_000269785.2	Contig	36.5765	48.2824	226	2012-06-18	ftp://ftp.ncbi.nlm.nih.gov/genomes/all/GCA/000/269/785/GCA_000269785.2_AspOry3042
Aspergillus	A. oryzae	neither	AS 3.863	fermentation starter	GCA_000278425.1	Contig	36.4076	48.3	962	2012-07-16	ftp://ftp.ncbi.nlm.nih.gov/genomes/all/GCA/000/278/425/GCA_000278425.1_AspOryAS3863
Aspergillus	A. oryzae	neither	AS 3.951	lab-derived	GCA_000278405.1	Contig	36.3336	48.3	969	2012-07-16	ftp://ftp.ncbi.nlm.nih.gov/genomes/all/GCA/000/278/405/GCA_000278405.1_AspOryAS3951
Aspergillus	A. oryzae	neither	BCC7051	soil	GCA_002007945.1	Contig	38.5076	47.2	25	2017-02-28	ftp://ftp.ncbi.nlm.nih.gov/genomes/all/GCA/002/007/945/GCA_002007945.1_ASM200794v1
Aspergillus	A. oryzae	neither	BP2-1	fermentation starter	GCA_004353305.1	Scaffold	39.4554	45.9	14	2019-03-15	ftp://ftp.ncbi.nlm.nih.gov/genomes/all/GCA/004/353/305/GCA_004353305.1_ASM435330v1
Aspergillus	A. oryzae	neither	RIB326	fermentation starter	GCA_000320905.1	Contig	35.4264	48.4	200	2012-07-19	ftp://ftp.ncbi.nlm.nih.gov/genomes/all/GCA/000/320/905/GCA_000320905.1_AO_RIB326_denovo_1.0
Aspergillus	A. oryzae	neither	RIB40	fermentation starter	GCA_000184455.3	Chromosome	37.912	48.2552	12	2011-06-07	ftp://ftp.ncbi.nlm.nih.gov/genomes/all/GCA/000/184/455/GCA_000184455.3_ASM18445v3
Aspergillus	A. oryzae	neither	SRCM101975	fermentation starter	GCA_002214955.1	Contig	37.1289	48.3	77	2017-07-05	ftp://ftp.ncbi.nlm.nih.gov/genomes/all/GCA/002/214/955/GCA_002214955.1_ASM221495v1
Aspergillus	A. oryzae	neither	SRCM101989	fermentation starter	GCA_002214965.1	Contig	36.9749	48.3	93	2017-07-05	ftp://ftp.ncbi.nlm.nih.gov/genomes/all/GCA/002/214/965/GCA_002214965.1_ASM221496v1
Aspergillus	A. oryzae	neither	TK-1	fermentation starter	GCA_009684795.1	Scaffold	36.8714	47.4	118	2019-11-13	ftp://ftp.ncbi.nlm.nih.gov/genomes/all/GCA/009/684/795/GCA_009684795.1_AoryTK1_1.0
Aspergillus	A. oryzae	neither	TK-10	fermentation starter	GCA_009684975.1	Scaffold	38.2644	47.2	153	2019-11-13	ftp://ftp.ncbi.nlm.nih.gov/genomes/all/GCA/009/684/975/GCA_009684975.1_AoryTK10_1.0
Aspergillus	A. oryzae	neither	TK-11	fermentation starter	GCA_009684995.1	Scaffold	37.7741	47.3	107	2019-11-13	ftp://ftp.ncbi.nlm.nih.gov/genomes/all/GCA/009/684/995/GCA_009684995.1_AoryTK11_1.0
Aspergillus	A. oryzae	neither	TK-12	fermentation starter	GCA_009685015.1	Scaffold	38.6098	47.2	158	2019-11-13	ftp://ftp.ncbi.nlm.nih.gov/genomes/all/GCA/009/685/015/GCA_009685015.1_AoryTK12_1.0
Aspergillus	A. oryzae	neither	TK-13	fermentation starter	GCA_009685035.1	Scaffold	38.151	47.2	82	2019-11-13	ftp://ftp.ncbi.nlm.nih.gov/genomes/all/GCA/009/685/035/GCA_009685035.1_AoryTK13_1.0
Aspergillus	A. oryzae	neither	TK-14	fermentation starter	GCA_009685055.1	Scaffold	38.5625	47.2	173	2019-11-13	ftp://ftp.ncbi.nlm.nih.gov/genomes/all/GCA/009/685/055/GCA_009685055.1_AoryTK14_1.0
Aspergillus	A. oryzae	neither	TK-15	fermentation starter	GCA_009685075.1	Scaffold	38.3465	47.2	122	2019-11-13	ftp://ftp.ncbi.nlm.nih.gov/genomes/all/GCA/009/685/075/GCA_009685075.1_AoryTK15_1.0
Aspergillus	A. oryzae	neither	TK-16	fermentation starter	GCA_009685095.1	Scaffold	37.9609	47.3	127	2019-11-13	ftp://ftp.ncbi.nlm.nih.gov/genomes/all/GCA/009/685/095/GCA_009685095.1_AoryTK16_1.0
Aspergillus	A. oryzae	neither	TK-17	fermentation starter	GCA_009685115.1	Scaffold	36.9355	47.4	113	2019-11-13	ftp://ftp.ncbi.nlm.nih.gov/genomes/all/GCA/009/685/115/GCA_009685115.1_AoryTK17_1.0
Aspergillus	A. oryzae	neither	TK-18	fermentation starter	GCA_009686465.1	Scaffold	36.9257	47.4	106	2019-11-13	ftp://ftp.ncbi.nlm.nih.gov/genomes/all/GCA/009/686/465/GCA_009686465.1_AoryTK18_1.0
Aspergillus	A. oryzae	neither	TK-19	fermentation starter	GCA_009686485.1	Scaffold	37.7822	47.3	85	2019-11-13	ftp://ftp.ncbi.nlm.nih.gov/genomes/all/GCA/009/686/485/GCA_009686485.1_AoryTK19_1.0
Aspergillus	A. oryzae	neither	TK-2	fermentation starter	GCA_009684815.1	Scaffold	36.8066	47.5	202	2019-11-13	ftp://ftp.ncbi.nlm.nih.gov/genomes/all/GCA/009/684/815/GCA_009684815.1_AoryTK2_1.0
Aspergillus	A. oryzae	neither	TK-20	fermentation starter	GCA_009686505.1	Scaffold	38.5796	47.2	181	2019-11-13	ftp://ftp.ncbi.nlm.nih.gov/genomes/all/GCA/009/686/505/GCA_009686505.1_AoryTK20_1.0
Aspergillus	A. oryzae	neither	TK-21	fermentation starter	GCA_009686525.1	Scaffold	37.7353	47.3	83	2019-11-13	ftp://ftp.ncbi.nlm.nih.gov/genomes/all/GCA/009/686/525/GCA_009686525.1_AoryTK21_1.0
Aspergillus	A. oryzae	neither	TK-22	fermentation starter	GCA_009686545.1	Scaffold	36.9352	47.4	115	2019-11-13	ftp://ftp.ncbi.nlm.nih.gov/genomes/all/GCA/009/686/545/GCA_009686545.1_AoryTK22_1.0
Aspergillus	A. oryzae	neither	TK-23	fermentation starter	GCA_009686565.1	Scaffold	38.003	47.3	140	2019-11-13	ftp://ftp.ncbi.nlm.nih.gov/genomes/all/GCA/009/686/565/GCA_009686565.1_AoryTK23_1.0
Aspergillus	A. oryzae	neither	TK-24	fermentation starter	GCA_009686585.1	Scaffold	37.4526	47.4	123	2019-11-13	ftp://ftp.ncbi.nlm.nih.gov/genomes/all/GCA/009/686/585/GCA_009686585.1_AoryTK24_1.0
Aspergillus	A. oryzae	neither	TK-25	fermentation starter	GCA_009686605.1	Scaffold	37.9642	47.3	145	2019-11-13	ftp://ftp.ncbi.nlm.nih.gov/genomes/all/GCA/009/686/605/GCA_009686605.1_AoryTK25_1.0
Aspergillus	A. oryzae	neither	TK-26	fermentation starter	GCA_009686625.1	Scaffold	38.5916	47.2	182	2019-11-13	ftp://ftp.ncbi.nlm.nih.gov/genomes/all/GCA/009/686/625/GCA_009686625.1_AoryTK26_1.0
Aspergillus	A. oryzae	neither	TK-27	fermentation starter	GCA_009686645.1	Scaffold	38.4612	47.2	118	2019-11-13	ftp://ftp.ncbi.nlm.nih.gov/genomes/all/GCA/009/686/645/GCA_009686645.1_AoryTK27_1.0
Aspergillus	A. oryzae	neither	TK-28	fermentation starter	GCA_009686665.1	Scaffold	38.1513	47.2	90	2019-11-13	ftp://ftp.ncbi.nlm.nih.gov/genomes/all/GCA/009/686/665/GCA_009686665.1_AoryTK28_1.0
Aspergillus	A. oryzae	neither	TK-29	fermentation starter	GCA_009686685.1	Scaffold	37.7233	47.3	27	2019-11-13	ftp://ftp.ncbi.nlm.nih.gov/genomes/all/GCA/009/686/685/GCA_009686685.1_AoryTK29_1.0
Aspergillus	A. oryzae	neither	TK-3	fermentation starter	GCA_009684835.1	Scaffold	37.7033	47.4	114	2019-11-13	ftp://ftp.ncbi.nlm.nih.gov/genomes/all/GCA/009/684/835/GCA_009684835.1_AoryTK3_1.0
Aspergillus	A. oryzae	neither	TK-30	fermentation starter	GCA_009686705.1	Scaffold	38.5862	47.2	176	2019-11-13	ftp://ftp.ncbi.nlm.nih.gov/genomes/all/GCA/009/686/705/GCA_009686705.1_AoryTK30_1.0
Aspergillus	A. oryzae	neither	TK-31	fermentation starter	GCA_009686725.1	Scaffold	38.5853	47.2	175	2019-11-13	ftp://ftp.ncbi.nlm.nih.gov/genomes/all/GCA/009/686/725/GCA_009686725.1_AoryTK31_1.0
Aspergillus	A. oryzae	neither	TK-32	fermentation starter	GCA_009686745.1	Scaffold	37.7851	47.3	86	2019-11-13	ftp://ftp.ncbi.nlm.nih.gov/genomes/all/GCA/009/686/745/GCA_009686745.1_AoryTK32_1.0
Aspergillus	A. oryzae	neither	TK-33	fermentation starter	GCA_009686765.1	Scaffold	36.9137	47.4	110	2019-11-13	ftp://ftp.ncbi.nlm.nih.gov/genomes/all/GCA/009/686/765/GCA_009686765.1_AoryTK33_1.0
Aspergillus	A. oryzae	neither	TK-34	fermentation starter	GCA_009686785.1	Scaffold	36.8825	47.4	106	2019-11-13	ftp://ftp.ncbi.nlm.nih.gov/genomes/all/GCA/009/686/785/GCA_009686785.1_AoryTK34_1.0
Aspergillus	A. oryzae	neither	TK-35	fermentation starter	GCA_009686805.1	Scaffold	37.9377	47.3	148	2019-11-13	ftp://ftp.ncbi.nlm.nih.gov/genomes/all/GCA/009/686/805/GCA_009686805.1_AoryTK35_1.0
Aspergillus	A. oryzae	neither	TK-36	fermentation starter	GCA_009686825.1	Scaffold	36.9077	47.4	115	2019-11-13	ftp://ftp.ncbi.nlm.nih.gov/genomes/all/GCA/009/686/825/GCA_009686825.1_AoryTK36_1.0
Aspergillus	A. oryzae	neither	TK-37	fermentation starter	GCA_009686845.1	Scaffold	36.9089	47.4	111	2019-11-13	ftp://ftp.ncbi.nlm.nih.gov/genomes/all/GCA/009/686/845/GCA_009686845.1_AoryTK37_1.0
Aspergillus	A. oryzae	neither	TK-38	fermentation starter	GCA_009686865.1	Scaffold	37.7218	47.3	94	2019-11-13	ftp://ftp.ncbi.nlm.nih.gov/genomes/all/GCA/009/686/865/GCA_009686865.1_AoryTK38_1.0
Aspergillus	A. oryzae	neither	TK-39	fermentation starter	GCA_009686885.1	Scaffold	38.5555	47.2	199	2019-11-13	ftp://ftp.ncbi.nlm.nih.gov/genomes/all/GCA/009/686/885/GCA_009686885.1_AoryTK39_1.0
Aspergillus	A. oryzae	neither	TK-4	fermentation starter	GCA_009684855.1	Scaffold	37.6795	47.4	131	2019-11-13	ftp://ftp.ncbi.nlm.nih.gov/genomes/all/GCA/009/684/855/GCA_009684855.1_AoryTK4_1.0
Aspergillus	A. oryzae	neither	TK-40	fermentation starter	GCA_009686905.1	Scaffold	37.7749	47.3	89	2019-11-13	ftp://ftp.ncbi.nlm.nih.gov/genomes/all/GCA/009/686/905/GCA_009686905.1_AoryTK40_1.0
Aspergillus	A. oryzae	neither	TK-41	fermentation starter	GCA_009686925.1	Scaffold	38.3338	47.2	137	2019-11-13	ftp://ftp.ncbi.nlm.nih.gov/genomes/all/GCA/009/686/925/GCA_009686925.1_AoryTK41_1.0
Aspergillus	A. oryzae	neither	TK-42	fermentation starter	GCA_009686945.1	Scaffold	38.3406	47.2	132	2019-11-13	ftp://ftp.ncbi.nlm.nih.gov/genomes/all/GCA/009/686/945/GCA_009686945.1_AoryTK42_1.0
Aspergillus	A. oryzae	neither	TK-43	fermentation starter	GCA_009686965.1	Scaffold	36.9042	47.4	115	2019-11-13	ftp://ftp.ncbi.nlm.nih.gov/genomes/all/GCA/009/686/965/GCA_009686965.1_AoryTK43_1.0
Aspergillus	A. oryzae	neither	TK-44	fermentation starter	GCA_009686985.1	Scaffold	36.9115	47.4	111	2019-11-13	ftp://ftp.ncbi.nlm.nih.gov/genomes/all/GCA/009/686/985/GCA_009686985.1_AoryTK44_1.0
Aspergillus	A. oryzae	neither	TK-45	fermentation starter	GCA_009687005.1	Scaffold	37.8313	47.5	164	2019-11-13	ftp://ftp.ncbi.nlm.nih.gov/genomes/all/GCA/009/687/005/GCA_009687005.1_AoryTK45_1.0
Aspergillus	A. oryzae	neither	TK-46	fermentation starter	GCA_009687025.1	Scaffold	38.0061	47.3	146	2019-11-13	ftp://ftp.ncbi.nlm.nih.gov/genomes/all/GCA/009/687/025/GCA_009687025.1_AoryTK46_1.0
Aspergillus	A. oryzae	neither	TK-47	fermentation starter	GCA_009687045.1	Scaffold	38.3233	47.2	133	2019-11-13	ftp://ftp.ncbi.nlm.nih.gov/genomes/all/GCA/009/687/045/GCA_009687045.1_AoryTK47_1.0
Aspergillus	A. oryzae	neither	TK-48	fermentation starter	GCA_009687065.1	Scaffold	38.1493	47.2	92	2019-11-13	ftp://ftp.ncbi.nlm.nih.gov/genomes/all/GCA/009/687/065/GCA_009687065.1_AoryTK48_1.0
Aspergillus	A. oryzae	neither	TK-49	fermentation starter	GCA_009687085.1	Scaffold	38.1448	47.2	91	2019-11-13	ftp://ftp.ncbi.nlm.nih.gov/genomes/all/GCA/009/687/085/GCA_009687085.1_AoryTK49_1.0
Aspergillus	A. oryzae	neither	TK-5	fermentation starter	GCA_009684875.1	Scaffold	37.9278	47.3	160	2019-11-13	ftp://ftp.ncbi.nlm.nih.gov/genomes/all/GCA/009/684/875/GCA_009684875.1_AoryTK5_1.0
Aspergillus	A. oryzae	neither	TK-50	fermentation starter	GCA_009687105.1	Scaffold	38.1367	47.2	95	2019-11-13	ftp://ftp.ncbi.nlm.nih.gov/genomes/all/GCA/009/687/105/GCA_009687105.1_AoryTK50_1.0
Aspergillus	A. oryzae	neither	TK-51	fermentation starter	GCA_009687125.1	Scaffold	36.8182	47.5	160	2019-11-13	ftp://ftp.ncbi.nlm.nih.gov/genomes/all/GCA/009/687/125/GCA_009687125.1_AoryTK51_1.0
Aspergillus	A. oryzae	neither	TK-52	fermentation starter	GCA_009687145.1	Scaffold	36.7681	47.5	185	2019-11-13	ftp://ftp.ncbi.nlm.nih.gov/genomes/all/GCA/009/687/145/GCA_009687145.1_AoryTK52_1.0
Aspergillus	A. oryzae	neither	TK-53	fermentation starter	GCA_009687165.1	Scaffold	36.6624	47.7	202	2019-11-13	ftp://ftp.ncbi.nlm.nih.gov/genomes/all/GCA/009/687/165/GCA_009687165.1_AoryTK53_1.0
Aspergillus	A. oryzae	neither	TK-54	fermentation starter	GCA_009687185.1	Scaffold	36.4718	47.4	148	2019-11-13	ftp://ftp.ncbi.nlm.nih.gov/genomes/all/GCA/009/687/185/GCA_009687185.1_AoryTK54_1.0
Aspergillus	A. oryzae	neither	TK-55	fermentation starter	GCA_009687205.1	Scaffold	37.825	47.4	162	2019-11-13	ftp://ftp.ncbi.nlm.nih.gov/genomes/all/GCA/009/687/205/GCA_009687205.1_AoryTK55_1.0
Aspergillus	A. oryzae	neither	TK-56	fermentation starter	GCA_009687225.1	Scaffold	37.9228	47.3	130	2019-11-13	ftp://ftp.ncbi.nlm.nih.gov/genomes/all/GCA/009/687/225/GCA_009687225.1_AoryTK56_1.0
Aspergillus	A. oryzae	neither	TK-57	fermentation starter	GCA_009687245.1	Scaffold	38.2321	47.3	163	2019-11-13	ftp://ftp.ncbi.nlm.nih.gov/genomes/all/GCA/009/687/245/GCA_009687245.1_AoryTK57_1.0
Aspergillus	A. oryzae	neither	TK-58	fermentation starter	GCA_009687265.1	Scaffold	36.7829	47.5	163	2019-11-13	ftp://ftp.ncbi.nlm.nih.gov/genomes/all/GCA/009/687/265/GCA_009687265.1_AoryTK58_1.0
Aspergillus	A. oryzae	neither	TK-59	fermentation starter	GCA_009687285.1	Scaffold	37.6253	47.4	96	2019-11-13	ftp://ftp.ncbi.nlm.nih.gov/genomes/all/GCA/009/687/285/GCA_009687285.1_AoryTK59_1.0
Aspergillus	A. oryzae	neither	TK-6	fermentation starter	GCA_009684895.1	Scaffold	36.6349	47.6	231	2019-11-13	ftp://ftp.ncbi.nlm.nih.gov/genomes/all/GCA/009/684/895/GCA_009684895.1_AoryTK6_1.0
Aspergillus	A. oryzae	neither	TK-60	fermentation starter	GCA_009687305.1	Scaffold	37.563	47.3	63	2019-11-13	ftp://ftp.ncbi.nlm.nih.gov/genomes/all/GCA/009/687/305/GCA_009687305.1_AoryTK60_1.0
Aspergillus	A. oryzae	neither	TK-61	fermentation starter	GCA_009687325.1	Scaffold	36.8851	47.4	115	2019-11-13	ftp://ftp.ncbi.nlm.nih.gov/genomes/all/GCA/009/687/325/GCA_009687325.1_AoryTK61_1.0
Aspergillus	A. oryzae	neither	TK-62	fermentation starter	GCA_009687345.1	Scaffold	36.9978	48.2	119	2019-11-13	ftp://ftp.ncbi.nlm.nih.gov/genomes/all/GCA/009/687/345/GCA_009687345.1_AoryTK62_1.0
Aspergillus	A. oryzae	neither	TK-63	fermentation starter	GCA_009687365.1	Scaffold	36.8583	47.4	134	2019-11-13	ftp://ftp.ncbi.nlm.nih.gov/genomes/all/GCA/009/687/365/GCA_009687365.1_AoryTK63_1.0
Aspergillus	A. oryzae	neither	TK-64	fermentation starter	GCA_009687385.1	Scaffold	37.9374	47.3	153	2019-11-13	ftp://ftp.ncbi.nlm.nih.gov/genomes/all/GCA/009/687/385/GCA_009687385.1_AoryTK64_1.0
Aspergillus	A. oryzae	neither	TK-65	fermentation starter	GCA_009687405.1	Scaffold	37.9424	47.3	151	2019-11-13	ftp://ftp.ncbi.nlm.nih.gov/genomes/all/GCA/009/687/405/GCA_009687405.1_AoryTK65_1.0
Aspergillus	A. oryzae	neither	TK-66	fermentation starter	GCA_009687425.1	Scaffold	38.0444	47.3	139	2019-11-13	ftp://ftp.ncbi.nlm.nih.gov/genomes/all/GCA/009/687/425/GCA_009687425.1_AoryTK66_1.0
Aspergillus	A. oryzae	neither	TK-67	fermentation starter	GCA_009687445.1	Scaffold	38.0966	47.2	99	2019-11-13	ftp://ftp.ncbi.nlm.nih.gov/genomes/all/GCA/009/687/445/GCA_009687445.1_AoryTK67_1.0
Aspergillus	A. oryzae	neither	TK-68	fermentation starter	GCA_009687465.1	Scaffold	38.1399	47.2	104	2019-11-13	ftp://ftp.ncbi.nlm.nih.gov/genomes/all/GCA/009/687/465/GCA_009687465.1_AoryTK68_1.0
Aspergillus	A. oryzae	neither	TK-69	fermentation starter	GCA_009687485.1	Scaffold	38.0843	47.2	137	2019-11-13	ftp://ftp.ncbi.nlm.nih.gov/genomes/all/GCA/009/687/485/GCA_009687485.1_AoryTK69_1.0
Aspergillus	A. oryzae	neither	TK-7	fermentation starter	GCA_009684915.1	Scaffold	37.8872	47.4	222	2019-11-13	ftp://ftp.ncbi.nlm.nih.gov/genomes/all/GCA/009/684/915/GCA_009684915.1_AoryTK7_1.0
Aspergillus	A. oryzae	neither	TK-70	fermentation starter	GCA_009687505.1	Scaffold	37.2122	48.1	162	2019-11-13	ftp://ftp.ncbi.nlm.nih.gov/genomes/all/GCA/009/687/505/GCA_009687505.1_AoryTK70_1.0
Aspergillus	A. oryzae	neither	TK-71	fermentation starter	GCA_009687525.1	Scaffold	38.159	47.3	198	2019-11-13	ftp://ftp.ncbi.nlm.nih.gov/genomes/all/GCA/009/687/525/GCA_009687525.1_AoryTK71_1.0
Aspergillus	A. oryzae	neither	TK-72	fermentation starter	GCA_009687545.1	Scaffold	36.8179	47.5	148	2019-11-13	ftp://ftp.ncbi.nlm.nih.gov/genomes/all/GCA/009/687/545/GCA_009687545.1_AoryTK72_1.0
Aspergillus	A. oryzae	neither	TK-73	fermentation starter	GCA_009687565.1	Scaffold	36.8132	47.5	150	2019-11-13	ftp://ftp.ncbi.nlm.nih.gov/genomes/all/GCA/009/687/565/GCA_009687565.1_AoryTK73_1.0
Aspergillus	A. oryzae	neither	TK-74	fermentation starter	GCA_009687585.1	Scaffold	37.7916	47.5	191	2019-11-13	ftp://ftp.ncbi.nlm.nih.gov/genomes/all/GCA/009/687/585/GCA_009687585.1_AoryTK74_1.0
Aspergillus	A. oryzae	neither	TK-75	fermentation starter	GCA_009687605.1	Scaffold	37.9306	47.3	153	2019-11-13	ftp://ftp.ncbi.nlm.nih.gov/genomes/all/GCA/009/687/605/GCA_009687605.1_AoryTK75_1.0
Aspergillus	A. oryzae	neither	TK-76	fermentation starter	GCA_009687625.1	Scaffold	37.9359	47.3	167	2019-11-13	ftp://ftp.ncbi.nlm.nih.gov/genomes/all/GCA/009/687/625/GCA_009687625.1_AoryTK76_1.0
Aspergillus	A. oryzae	neither	TK-77	fermentation starter	GCA_009687645.1	Scaffold	36.8504	47.4	118	2019-11-13	ftp://ftp.ncbi.nlm.nih.gov/genomes/all/GCA/009/687/645/GCA_009687645.1_AoryTK77_1.0
Aspergillus	A. oryzae	neither	TK-78	fermentation starter	GCA_009687665.1	Scaffold	36.8711	47.4	116	2019-11-13	ftp://ftp.ncbi.nlm.nih.gov/genomes/all/GCA/009/687/665/GCA_009687665.1_AoryTK78_1.0
Aspergillus	A. oryzae	neither	TK-79	fermentation starter	GCA_009687685.1	Scaffold	36.8531	47.4	138	2019-11-13	ftp://ftp.ncbi.nlm.nih.gov/genomes/all/GCA/009/687/685/GCA_009687685.1_AoryTK79_1.0
Aspergillus	A. oryzae	neither	TK-8	fermentation starter	GCA_009684935.1	Scaffold	36.8768	47.4	171	2019-11-13	ftp://ftp.ncbi.nlm.nih.gov/genomes/all/GCA/009/684/935/GCA_009684935.1_AoryTK8_1.0
Aspergillus	A. oryzae	neither	TK-80	fermentation starter	GCA_009687705.1	Scaffold	35.8566	48.3	246	2019-11-13	ftp://ftp.ncbi.nlm.nih.gov/genomes/all/GCA/009/687/705/GCA_009687705.1_AoryTK80_1.0
Aspergillus	A. oryzae	neither	TK-81	fermentation starter	GCA_009687725.1	Scaffold	36.8284	47.4	128	2019-11-13	ftp://ftp.ncbi.nlm.nih.gov/genomes/all/GCA/009/687/725/GCA_009687725.1_AoryTK81_1.0
Aspergillus	A. oryzae	neither	TK-82	fermentation starter	GCA_009687745.1	Scaffold	37.7638	47.3	89	2019-11-13	ftp://ftp.ncbi.nlm.nih.gov/genomes/all/GCA/009/687/745/GCA_009687745.1_AoryTK82_1.0
Aspergillus	A. oryzae	neither	TK-9	fermentation starter	GCA_009684955.1	Scaffold	38.0721	47.3	178	2019-11-13	ftp://ftp.ncbi.nlm.nih.gov/genomes/all/GCA/009/684/955/GCA_009684955.1_AoryTK9_1.0
Aspergillus	A. parasiticus	plants and animals	68-5	Arachis hypogaea seed	GCA_001576805.1	Contig	30.1364	48.2	998	2016-02-26	ftp://ftp.ncbi.nlm.nih.gov/genomes/all/GCA/001/576/805/GCA_001576805.1_ASM157680v1
Aspergillus	A. parasiticus	plants and animals	CBS 117618	Arachis hypogaea leaf	GCA_009176385.1	Scaffold	38.3908	48.1	270	2019-10-18	ftp://ftp.ncbi.nlm.nih.gov/genomes/all/GCA/009/176/385/GCA_009176385.1_Asppar1
Aspergillus	A. parasiticus	plants and animals	SU-1	not available	GCA_000956085.1	Contig	39.466	48.1	753	2015-03-18	ftp://ftp.ncbi.nlm.nih.gov/genomes/all/GCA/000/956/085/GCA_000956085.1_ASM95608v1
Aspergillus	A. sojae	neither	NBRC 4239	fermentation starter	GCA_000226655.1	Scaffold	39.771	48.1	542	2011-06-14	ftp://ftp.ncbi.nlm.nih.gov/genomes/all/GCA/000/226/655/GCA_000226655.1_AsojaeNBRC4239_1.0
Aspergillus	A. sojae	neither	SMF134	fermentation starter	GCA_008274985.1	Complete	40.1068	47.5562	8	2019-09-05	ftp://ftp.ncbi.nlm.nih.gov/genomes/all/GCA/008/274/985/GCA_008274985.1_ASM827498v1
Aspergillus	A. sojae	neither	TK-83	fermentation starter	GCA_009687765.1	Scaffold	40.0438	47.5	37	2019-11-13	ftp://ftp.ncbi.nlm.nih.gov/genomes/all/GCA/009/687/765/GCA_009687765.1_AsojTK83_1.0
Aspergillus	A. sojae	neither	TK-84	fermentation starter	GCA_009687785.1	Scaffold	40.0189	47.5	62	2019-11-13	ftp://ftp.ncbi.nlm.nih.gov/genomes/all/GCA/009/687/785/GCA_009687785.1_AsojTK84_1.0
Aspergillus	A. sojae	neither	TK-85	fermentation starter	GCA_009687805.1	Scaffold	40.0465	47.5	52	2019-11-13	ftp://ftp.ncbi.nlm.nih.gov/genomes/all/GCA/009/687/805/GCA_009687805.1_AsojTK85_1.0
Aspergillus	A. sydowii	animal only	BOBA1	deep-sea sediment	GCA_009828905.1	Contig	38.7957	52.2	2582	2020-01-03	ftp://ftp.ncbi.nlm.nih.gov/genomes/all/GCA/009/828/905/GCA_009828905.1_ASM982890v1
Aspergillus	A. sydowii	animal only	CBS 593.65	not available	GCA_001890705.1	Scaffold	34.381	50	97	2016-12-07	ftp://ftp.ncbi.nlm.nih.gov/genomes/all/GCA/001/890/705/GCA_001890705.1_Aspsy1
Aspergillus	A. sydowii	animal only	Fsh102	shrimp shell	GCA_009193685.1	Scaffold	35.4097	50.5	474	2019-10-18	ftp://ftp.ncbi.nlm.nih.gov/genomes/all/GCA/009/193/685/GCA_009193685.1_ASM919368v1
Aspergillus	A. tamarii	plants and animals	CBS 117626	Arachis hypogaea seed	GCA_009193485.1	Scaffold	38.5113	47.5	448	2019-10-18	ftp://ftp.ncbi.nlm.nih.gov/genomes/all/GCA/009/193/485/GCA_009193485.1_Asptam1
Aspergillus	A. tamarii	plants and animals	UdeA_Afl2	clinical	GCA_008973515.1	Scaffold	37.7545	47.6	592	2019-10-11	ftp://ftp.ncbi.nlm.nih.gov/genomes/all/GCA/008/973/515/GCA_008973515.1_ASM897351v1
Aspergillus	A. tamarii	plants and animals	UdeA_Ata2	hospital air	GCA_008973505.1	Scaffold	38.1753	47.6	910	2019-10-11	ftp://ftp.ncbi.nlm.nih.gov/genomes/all/GCA/008/973/505/GCA_008973505.1_ASM897350v1
Aspergillus	A. terreus	plants and animals	45A	soil	GCA_001630395.1	Scaffold	29.3254	51.1	26	2016-04-25	ftp://ftp.ncbi.nlm.nih.gov/genomes/all/GCA/001/630/395/GCA_001630395.1_ASM163039v1
Aspergillus	A. terreus	plants and animals	IFO 6365	industrial strain	GCA_009932835.1	Scaffold	28.6677	53	23	2020-01-23	ftp://ftp.ncbi.nlm.nih.gov/genomes/all/GCA/009/932/835/GCA_009932835.1_Ater_IFO6365_01
Aspergillus	A. terreus	plants and animals	M6925	clinical	GCA_009834425.1	Contig	31.8391	52.2	35	2020-01-08	ftp://ftp.ncbi.nlm.nih.gov/genomes/all/GCA/009/834/425/GCA_009834425.1_ASM983442v1
Aspergillus	A. terreus	plants and animals	NIH2624	clinical	GCA_000149615.1	Scaffold	29.364	52.8	27	2005-09-09	ftp://ftp.ncbi.nlm.nih.gov/genomes/all/GCA/000/149/615/GCA_000149615.1_ASM14961v1
Aspergillus	A. terreus	plants and animals	T3_Kankrej	Bos indicus rumen	GCA_002930435.1	Contig	27.9632	0	13340	2018-02-16	ftp://ftp.ncbi.nlm.nih.gov/genomes/all/GCA/002/930/435/GCA_002930435.1_ASM293043v1
Aspergillus	A. terreus	plants and animals	TN-484	lab-derived	GCA_009014675.1	Scaffold	29.6151	52.4	1211	2019-09-25	ftp://ftp.ncbi.nlm.nih.gov/genomes/all/GCA/009/014/675/GCA_009014675.1_Ater_TN-484_01
Aspergillus	A. terreus	plants and animals	w25	Aeschynomene fluminensis root	GCA_002749855.1	Scaffold	29.4239	52.7	536	2017-11-03	ftp://ftp.ncbi.nlm.nih.gov/genomes/all/GCA/002/749/855/GCA_002749855.1_ASM274985v1
Aspergillus	A. tubingensis	plants and animals	C2-2	leaven	GCA_010614855.1	Contig	35.3366	49.1	10	2020-02-14	ftp://ftp.ncbi.nlm.nih.gov/genomes/all/GCA/010/614/855/GCA_010614855.1_ASM1061485v1
Aspergillus	A. tubingensis	plants and animals	CBS 134.48	not available	GCA_001890745.1	Scaffold	35.1461	49.2	33	2016-12-07	ftp://ftp.ncbi.nlm.nih.gov/genomes/all/GCA/001/890/745/GCA_001890745.1_Asptu1
Aspergillus	A. tubingensis	plants and animals	unnamed	vineyard	GCA_900163765.1	Scaffold	35.181	50.2	192	2018-02-08	ftp://ftp.ncbi.nlm.nih.gov/genomes/all/GCA/900/163/765/GCA_900163765.1_Atubseq
