# Supplementary material for: Identifying candidate Aspergillus pathogenicity factors by annotation frequency
Source: BMC Microbiol. 2020 Nov 11;20:342. doi: 10.1186/s12866-020-02031-y (PMC7661267; doi:10.1186/s12866-020-02031-y)
Supplement: Supplementary file 5 — Additional file 5: Table S2. Overview of functional annotation of Aspergillus strains. [file 12866_2020_2031_MOESM5_ESM.xlsx]

## Sheet: STable2
Species	Species_pathogenicity	Strain	No. genes predicted	No. genes annotated	No. IPR terms	No. GO terms	No. KO terms	No. genes without IPR assignment	No. genes without GO assignment	No. genes without KO assignment	No. antiSMASH clusters	No. betalactone clusters	No. fungal-RiPP clusters	No. indole clusters	No. NRPS clusters	No. NRPS-like clusters	No. siderophore clusters	No. T1PKS clusters	No. T3PKS clusters	No. terpene clusters	No. combination clusters
A. fischeri	animal only	IBT 3003	9937	8899	4232	2565	8798	4667	6334	101	53	1	0	3	10	7	0	12	0	8	12
A. fischeri	animal only	IBT 3007	9881	8862	4220	2563	8766	4642	6299	96	53	1	0	3	9	7	0	12	0	8	13
A. fischeri	animal only	NRRL 181	10186	9155	4313	2609	9052	4842	6546	103	50	1	0	2	9	8	0	10	0	8	12
A. flavus	plants and animals	2017 Coahoma J1	11496	10322	4937	2901	10184	5385	7421	138	76	1	1	4	15	11	2	19	2	9	12
A. flavus	plants and animals	2017 Coahoma J3	11420	10258	4902	2878	10124	5356	7380	134	74	1	1	4	14	10	1	20	2	10	11
A. flavus	plants and animals	2017 Coahoma J6	11425	10261	4911	2884	10128	5350	7377	133	77	1	1	4	15	13	2	20	2	9	10
A. flavus	plants and animals	2017 Coahoma J7	11507	10322	4893	2873	10188	5429	7449	134	77	1	1	4	15	11	1	22	2	10	10
A. flavus	plants and animals	2017 Coahoma J8	11440	10269	4912	2881	10135	5357	7388	134	74	1	1	4	14	11	2	19	2	9	11
A. flavus	plants and animals	2017 Washington T1	11555	10399	4985	2921	10264	5414	7478	135	80	1	1	5	15	12	1	21	3	11	10
A. flavus	plants and animals	2017 Washington T2	11565	10403	4987	2927	10267	5416	7476	136	78	1	0	5	15	12	2	19	3	10	11
A. flavus	plants and animals	2017 Washington T3	11512	10338	4944	2904	10198	5394	7434	140	76	1	1	4	15	11	1	19	2	9	13
A. flavus	plants and animals	2017 Washington T4	11502	10330	4956	2911	10195	5374	7419	135	74	1	1	5	14	11	0	18	4	10	10
A. flavus	plants and animals	2017 Washington T5	11576	10403	4971	2910	10265	5432	7493	138	79	1	1	5	14	13	2	20	3	10	10
A. flavus	plants and animals	2017 Washington T6	11450	10285	4913	2880	10151	5372	7405	134	76	1	1	4	14	13	1	20	2	9	11
A. flavus	plants and animals	2017 Washington T7	11428	10260	4906	2877	10126	5354	7383	134	75	1	1	4	14	11	1	20	2	10	11
A. flavus	plants and animals	2017 Washington T8	11445	10274	4915	2886	10140	5359	7388	134	75	1	1	4	15	11	2	18	2	9	12
A. flavus	plants and animals	2017 Yazoo S1	11492	10315	4935	2896	10175	5380	7419	140	78	1	1	4	15	12	2	21	2	10	10
A. flavus	plants and animals	2017 Yazoo S2	11422	10257	4915	2887	10122	5342	7370	135	74	1	1	4	14	11	1	19	2	9	12
A. flavus	plants and animals	2017 Yazoo S3	11559	10374	4954	2915	10239	5420	7459	135	77	1	1	5	16	11	1	19	3	9	11
A. flavus	plants and animals	2017 Yazoo S4	11423	10263	4913	2883	10128	5350	7380	135	74	1	1	4	14	11	1	19	2	9	12
A. flavus	plants and animals	2017 Yazoo S6	12028	10714	5036	2947	10566	5678	7767	148	84	1	1	5	17	12	2	21	4	10	11
A. flavus	plants and animals	2017 Yazoo S7	11418	10253	4911	2883	10118	5342	7370	135	76	1	1	4	15	11	1	20	2	10	11
A. flavus	plants and animals	2017 Yazoo S8	11420	10259	4911	2884	10126	5348	7375	133	74	1	1	4	14	11	1	19	2	9	12
A. flavus	plants and animals	206-4	11402	10238	4818	2838	10103	5420	7400	135	82	1	1	5	16	12	1	23	3	13	7
A. flavus	plants and animals	26-3	11325	10148	4730	2778	10009	5418	7370	139	76	1	1	4	18	12	1	22	2	8	7
A. flavus	plants and animals	3-2	12494	11068	4751	2759	10933	6317	8309	135	77	0	1	6	21	11	0	20	3	12	3
A. flavus	plants and animals	40-5	11450	10283	4876	2865	10146	5407	7418	137	81	1	1	5	16	11	1	23	2	13	8
A. flavus	plants and animals	54-2	11528	10350	4876	2869	10216	5474	7481	134	77	1	1	5	15	11	1	19	3	10	11
A. flavus	plants and animals	61-4	11450	10283	4847	2844	10142	5436	7439	141	79	1	1	5	17	11	1	20	2	11	10
A. flavus	plants and animals	72-5	11449	10258	4803	2807	10126	5455	7451	132	81	0	1	5	15	13	1	22	3	13	8
A. flavus	plants and animals	78-6	11348	10208	4838	2847	10073	5370	7361	135	77	1	1	5	14	11	1	19	3	12	10
A. flavus	plants and animals	79-2	11528	10321	4757	2796	10184	5564	7525	137	82	1	1	5	19	12	1	22	3	13	5
A. flavus	plants and animals	AF12	11604	10413	4956	2923	10275	5457	7490	138	77	1	1	4	16	12	1	21	3	9	9
A. flavus	plants and animals	AF70	11581	10404	4979	2920	10263	5425	7484	141	75	1	1	4	12	12	1	20	3	8	13
A. flavus	plants and animals	AZS04M2A	11564	10386	4955	2921	10248	5431	7465	138	78	1	1	4	15	12	1	22	3	9	10
A. flavus	plants and animals	CA14	11551	10380	4969	2918	10245	5411	7462	135	76	1	1	5	15	12	1	21	2	9	9
A. flavus	plants and animals	CBS 121.62	11636	10423	4950	2901	10284	5473	7522	139	76	1	1	5	15	11	1	18	4	11	9
A. flavus	plants and animals	CS0504 (VCG BS01)	11515	10337	4947	2912	10205	5390	7425	132	78	1	1	5	15	11	1	21	3	11	9
A. flavus	plants and animals	CS0540 (VCG DV901)	11517	10345	4954	2908	10211	5391	7437	134	77	1	1	5	16	12	1	19	3	9	10
A. flavus	plants and animals	CS1137 (VCG MC04)	11535	10367	4958	2913	10230	5409	7454	137	74	1	1	5	14	11	1	18	3	10	10
A. flavus	plants and animals	E1201	11531	10346	4951	2914	10207	5395	7432	139	78	1	1	5	15	13	1	20	3	10	9
A. flavus	plants and animals	E1236	11502	10324	4954	2918	10187	5370	7406	137	77	1	1	5	14	11	1	20	3	10	11
A. flavus	plants and animals	E1275	11489	10338	4964	2912	10203	5374	7426	135	75	1	1	5	13	11	1	20	3	10	10
A. flavus	plants and animals	E1288	11673	10473	5040	2955	10334	5433	7518	139	85	1	1	6	13	13	2	22	3	12	12
A. flavus	plants and animals	IFM 54693	11353	10150	4649	2717	10020	5501	7433	130	83	1	1	6	17	15	1	22	3	12	5
A. flavus	plants and animals	IFM 55053	11547	10359	4922	2901	10225	5437	7458	134	75	1	1	5	13	11	1	20	2	11	10
A. flavus	plants and animals	IFM 57535	11561	10378	4915	2887	10243	5463	7491	135	79	1	1	5	14	12	1	21	4	12	8
A. flavus	plants and animals	IFM 58503	11637	10439	4942	2901	10304	5497	7538	135	82	1	1	5	14	14	1	23	4	11	8
A. flavus	plants and animals	IFM 59894	11649	10399	4910	2879	10257	5489	7520	142	74	1	1	6	13	12	1	17	3	11	9
A. flavus	plants and animals	IFM 59975	11461	10294	4901	2870	10159	5393	7424	135	77	1	1	4	14	12	1	19	4	10	11
A. flavus	plants and animals	IFM 60519	11534	10354	4941	2891	10221	5413	7463	133	76	1	2	5	14	11	1	21	4	10	7
A. flavus	plants and animals	IFM 60655	11570	10363	4916	2871	10226	5447	7492	137	81	1	1	5	16	13	1	21	4	11	8
A. flavus	plants and animals	IFM 61224	11896	10638	4880	2842	10494	5758	7796	144	83	0	1	5	16	15	1	23	4	12	6
A. flavus	plants and animals	IFM 61226	11736	10523	4909	2867	10386	5614	7656	137	81	1	1	4	16	13	1	23	3	12	7
A. flavus	plants and animals	JAU2	12457	11254	5351	3206	11107	5903	8048	147	77	1	1	5	14	11	1	20	2	10	12
A. flavus	plants and animals	Ka16127	11517	10345	4948	2905	10207	5397	7440	138	78	1	1	5	16	12	1	19	3	11	9
A. flavus	plants and animals	La3279	11697	10450	4939	2898	10310	5511	7552	140	81	1	1	5	14	16	1	22	4	12	5
A. flavus	plants and animals	La3304	11478	10319	4925	2897	10183	5394	7422	136	77	1	1	5	17	11	1	18	3	11	9
A. flavus	plants and animals	NRRL 118543	11541	10383	4991	2924	10247	5392	7459	136	78	1	1	5	14	12	1	20	3	10	11
A. flavus	plants and animals	NRRL 21882	11426	10259	4912	2882	10125	5347	7377	134	74	1	1	4	14	11	1	19	2	9	12
A. flavus	plants and animals	NRRL 30797	11896	10630	5017	2941	10493	5613	7689	137	83	1	1	5	15	14	2	22	3	10	10
A. flavus	plants and animals	NRRL 3357	11519	10349	4957	2902	10218	5392	7447	131	77	1	1	5	15	12	1	19	3	9	11
A. flavus	plants and animals	NRRL 35739	11587	10375	4934	2897	10233	5441	7478	142	75	1	1	5	15	13	0	17	4	10	9
A. flavus	plants and animals	Og0222	11493	10314	4917	2886	10176	5397	7428	138	78	1	1	4	15	12	1	21	2	11	10
A. flavus	plants and animals	SU-16	11451	10285	4929	2886	10151	5356	7399	134	77	1	1	4	16	12	1	19	4	10	9
A. flavus	plants and animals	TERIBR1	11410	10216	4678	2733	10086	5538	7483	130	73	1	2	5	15	11	0	17	4	9	9
A. flavus	plants and animals	WRRL 1519	11480	10305	4954	2903	10166	5351	7402	139	77	1	1	5	13	13	1	18	4	12	9
A. fumigatus	animal only	A1163	9112	8248	3983	2420	8159	4265	5828	89	36	1	0	1	8	6	0	9	0	6	5
A. fumigatus	animal only	AF10	9123	8257	3964	2424	8171	4293	5833	86	37	1	0	1	8	7	0	10	0	5	5
A. fumigatus	animal only	AF210	8975	8129	3915	2395	8040	4214	5734	89	36	1	0	1	8	5	0	10	0	5	6
A. fumigatus	animal only	Af293	9066	8210	3957	2423	8122	4253	5787	88	37	1	0	1	8	7	0	9	0	6	5
A. fumigatus	animal only	HMR AF 270	9126	8250	3936	2407	8162	4314	5843	88	41	1	0	1	9	7	0	13	0	5	5
A. fumigatus	animal only	HMR AF 706	8968	8132	3922	2402	8048	4210	5730	84	38	1	0	1	8	6	0	10	0	5	7
A. fumigatus	animal only	IF1SW-F4	8850	8050	3914	2394	7967	4136	5656	83	37	1	0	1	8	6	0	10	0	5	6
A. fumigatus	animal only	ISSFT-021	8947	8102	3914	2393	8019	4188	5709	83	39	1	0	2	9	6	0	9	0	5	7
A. fumigatus	animal only	JCM 10253	8881	8070	3933	2404	7985	4137	5666	85	41	1	0	2	8	7	0	12	0	6	5
A. fumigatus	animal only	LMB-35Aa	8833	8012	3885	2392	7921	4127	5620	91	35	1	0	1	7	8	0	9	0	4	5
A. fumigatus	animal only	niveus	8929	8082	3879	2386	7992	4203	5696	90	37	1	0	1	6	8	0	12	0	5	4
A. fumigatus	animal only	SGAir0713	9036	8204	3918	2400	8117	4286	5804	87	39	1	0	1	8	5	0	12	0	6	6
A. fumigatus	animal only	SPS-2	11728	10208	4232	2469	10097	5976	7739	111	31	0	1	0	4	7	0	9	1	7	2
A. fumigatus	animal only	Z5	8960	8129	3914	2400	8043	4215	5729	86	39	1	0	1	9	7	0	12	0	5	4
A. nidulans	animal only	FGSC A4	9553	8720	4156	2542	8635	4564	6178	85	60	3	0	2	9	10	0	17	0	9	10
A. nidulans	animal only	MO80069	9757	8922	4256	2601	8834	4666	6321	88	63	3	0	2	10	9	0	17	0	8	14
A. nidulans	animal only	SP-2605-48	10014	9155	4326	2638	9072	4829	6517	83	67	3	0	2	12	10	0	16	0	10	14
A. niger	plants and animals	A1	10702	9683	4577	2713	9574	5106	6970	109	85	1	0	2	14	11	1	21	1	16	18
A. niger	plants and animals	An76	10632	9637	4608	2733	9537	5029	6904	100	89	1	0	2	14	13	1	24	1	16	17
A. niger	plants and animals	ATCC 1015	10816	9812	4627	2748	9704	5185	7064	108	86	1	0	2	13	13	1	22	1	16	17
A. niger	plants and animals	ATCC 10864	10903	9861	4634	2746	9750	5227	7115	111	89	1	0	2	13	13	1	24	1	16	18
A. niger	plants and animals	ATCC 13496	10782	9772	4594	2730	9660	5178	7042	112	86	1	1	2	10	12	2	23	1	16	17
A. niger	plants and animals	CBS 101883	10830	9788	4596	2720	9679	5192	7068	109	87	1	0	2	13	13	1	21	1	17	18
A. niger	plants and animals	CBS 513.88	10552	9576	4497	2660	9467	5079	6916	109	88	1	0	2	13	13	1	24	1	16	17
A. niger	plants and animals	FDAARGOS_311	10840	9810	4618	2744	9701	5192	7066	109	89	1	0	2	14	13	1	24	1	16	17
A. niger	plants and animals	FGSC A1279	10817	9812	4613	2739	9703	5199	7073	109	89	1	0	2	14	13	1	24	1	16	17
A. niger	plants and animals	H915-1	10726	9716	4588	2716	9607	5128	7000	109	84	1	0	2	13	11	1	20	1	16	19
A. niger	plants and animals	JSC-093350089	10891	9840	4593	2717	9723	5247	7123	117	86	1	0	2	13	13	1	22	1	16	17
A. niger	plants and animals	L2	10837	9782	4609	2720	9670	5173	7062	112	85	1	0	2	13	12	1	21	1	16	18
A. niger	plants and animals	LDM3	10590	9572	4396	2610	9467	5176	6962	105	86	1	0	2	13	13	2	22	1	15	17
A. niger	plants and animals	MOD1-FUNGI2	10959	9852	4488	2660	9747	5364	7192	105	99	0	0	2	18	19	2	30	1	15	12
A. niger	plants and animals	N402 (ATCC 64974)	10790	9794	4611	2743	9687	5183	7051	107	89	1	0	2	14	13	1	24	1	16	17
A. niger	plants and animals	RAF106	10559	9581	4539	2711	9480	5042	6870	101	90	1	0	2	11	14	1	26	1	17	17
A. niger	plants and animals	SH-2	10714	9705	4548	2709	9594	5157	6996	111	87	1	0	2	13	13	1	23	1	16	17
A. oryzae	neither	100-8	11545	10366	4961	2906	10230	5405	7460	136	77	1	1	5	14	13	0	19	3	12	9
A. oryzae	neither	3.042	11460	10288	4923	2880	10154	5365	7408	134	75	1	1	5	14	13	0	19	3	11	8
A. oryzae	neither	AS 3.863	11463	10296	4909	2880	10169	5387	7416	127	79	1	1	5	15	12	1	20	4	11	9
A. oryzae	neither	AS 3.951	11440	10259	4913	2885	10127	5346	7374	132	79	1	1	5	14	13	1	20	4	11	9
A. oryzae	neither	BCC7051	11554	10338	4950	2899	10199	5388	7439	139	79	1	1	5	16	13	1	19	4	10	9
A. oryzae	neither	BP2-1	11525	10304	4782	2805	10171	5522	7499	133	72	1	1	5	14	12	0	18	3	10	8
A. oryzae	neither	RIB326	11231	10079	4598	2702	9951	5481	7377	128	73	1	1	5	14	12	1	19	3	11	6
A. oryzae	neither	RIB40	11502	10329	4947	2906	10194	5382	7423	135	77	1	1	5	15	12	1	19	4	10	9
A. oryzae	neither	SRCM101975	11533	10325	4930	2888	10192	5395	7437	133	75	1	1	5	14	13	0	18	4	10	9
A. oryzae	neither	SRCM101989	11471	10272	4818	2835	10139	5454	7437	133	75	1	1	5	14	13	0	18	4	10	9
A. oryzae	neither	TK-1	11315	10169	4841	2841	10037	5328	7328	132	73	1	1	5	14	12	1	19	3	11	6
A. oryzae	neither	TK-10	11526	10337	4918	2890	10197	5419	7447	140	75	1	1	5	13	12	1	19	4	10	9
A. oryzae	neither	TK-11	11482	10310	4936	2896	10175	5374	7414	135	77	1	1	5	15	12	1	19	4	10	9
A. oryzae	neither	TK-12	11620	10401	4950	2902	10253	5451	7499	148	78	1	2	5	14	12	1	19	3	11	10
A. oryzae	neither	TK-13	11510	10318	4945	2891	10181	5373	7427	137	78	1	1	5	16	12	1	18	4	10	10
A. oryzae	neither	TK-14	11606	10391	4947	2905	10244	5444	7486	147	78	1	2	5	14	12	1	19	3	11	10
A. oryzae	neither	TK-15	11541	10346	4920	2892	10206	5426	7454	140	75	1	1	5	13	12	1	19	4	10	9
A. oryzae	neither	TK-16	11540	10348	4945	2896	10212	5403	7452	136	75	1	1	5	13	12	1	18	4	9	11
A. oryzae	neither	TK-17	11320	10170	4844	2843	10038	5326	7327	132	73	1	1	5	14	12	1	19	3	11	6
A. oryzae	neither	TK-18	11318	10164	4842	2843	10032	5322	7321	132	73	1	1	5	14	12	1	19	3	11	6
A. oryzae	neither	TK-19	11484	10314	4935	2894	10179	5379	7420	135	77	1	1	5	15	12	1	19	4	10	9
A. oryzae	neither	TK-2	11309	10163	4839	2839	10031	5324	7324	132	73	1	1	5	14	12	1	19	3	11	6
A. oryzae	neither	TK-20	11608	10401	4932	2893	10261	5469	7508	140	77	1	2	5	16	11	1	20	3	10	8
A. oryzae	neither	TK-21	11473	10307	4935	2895	10172	5372	7412	135	77	1	1	5	15	12	1	19	4	10	9
A. oryzae	neither	TK-22	11322	10169	4841	2844	10037	5328	7325	132	73	1	1	5	14	12	1	19	3	11	6
A. oryzae	neither	TK-23	11549	10356	4948	2896	10220	5408	7460	136	75	1	1	5	13	12	1	18	4	9	11
A. oryzae	neither	TK-24	11420	10245	4905	2881	10111	5340	7364	134	75	1	1	5	14	12	1	18	4	10	9
A. oryzae	neither	TK-25	11542	10351	4948	2898	10215	5403	7453	136	75	1	1	5	13	12	1	18	4	9	11
A. oryzae	neither	TK-26	11610	10406	4934	2894	10266	5472	7512	140	77	1	2	5	16	11	1	20	3	10	8
A. oryzae	neither	TK-27	11562	10357	4927	2890	10220	5430	7467	137	75	1	1	5	13	12	1	19	4	10	9
A. oryzae	neither	TK-28	11509	10319	4947	2892	10181	5372	7427	138	78	1	1	5	16	12	1	18	4	10	10
A. oryzae	neither	TK-29	11458	10290	4948	2894	10148	5342	7396	142	73	1	1	5	12	12	1	17	4	10	10
A. oryzae	neither	TK-3	11486	10311	4934	2893	10176	5377	7418	135	77	1	1	5	15	12	1	19	4	10	9
A. oryzae	neither	TK-30	11610	10400	4932	2894	10260	5468	7506	140	77	1	2	5	16	11	1	20	3	10	8
A. oryzae	neither	TK-31	11614	10404	4933	2894	10265	5471	7510	139	77	1	2	5	16	11	1	20	3	10	8
A. oryzae	neither	TK-32	11484	10311	4933	2893	10176	5378	7418	135	77	1	1	5	15	12	1	19	4	10	9
A. oryzae	neither	TK-33	11312	10158	4842	2842	10026	5316	7316	132	73	1	1	5	14	12	1	19	3	11	6
A. oryzae	neither	TK-34	11311	10165	4840	2840	10033	5325	7325	132	73	1	1	5	14	12	1	19	3	11	6
A. oryzae	neither	TK-35	11535	10348	4946	2896	10212	5402	7452	136	75	1	1	5	13	12	1	18	4	9	11
A. oryzae	neither	TK-36	11315	10167	4843	2843	10034	5324	7324	133	73	1	1	5	14	12	1	19	3	11	6
A. oryzae	neither	TK-37	11308	10160	4842	2843	10027	5318	7317	133	73	1	1	5	14	12	1	19	3	11	6
A. oryzae	neither	TK-38	11472	10306	4936	2895	10171	5370	7411	135	77	1	1	5	15	12	1	19	4	10	9
A. oryzae	neither	TK-39	11609	10403	4932	2891	10263	5471	7512	140	77	1	2	5	16	11	1	20	3	10	8
A. oryzae	neither	TK-4	11473	10305	4935	2894	10170	5370	7411	135	77	1	1	5	15	12	1	19	4	10	9
A. oryzae	neither	TK-40	11482	10309	4936	2896	10174	5373	7413	135	77	1	1	5	15	12	1	19	4	10	9
A. oryzae	neither	TK-41	11541	10344	4919	2892	10204	5425	7452	140	75	1	1	5	13	12	1	19	4	10	9
A. oryzae	neither	TK-42	11543	10350	4920	2893	10210	5430	7457	140	75	1	1	5	13	12	1	19	4	10	9
A. oryzae	neither	TK-43	11312	10164	4842	2842	10032	5322	7322	132	73	1	1	5	14	12	1	19	3	11	6
A. oryzae	neither	TK-44	11314	10168	4843	2842	10036	5325	7326	132	73	1	1	5	14	12	1	19	3	11	6
A. oryzae	neither	TK-45	11543	10352	4946	2894	10216	5406	7458	136	75	1	1	5	13	12	1	18	4	9	11
A. oryzae	neither	TK-46	11559	10363	4946	2895	10227	5417	7468	136	75	1	1	5	13	12	1	18	4	9	11
A. oryzae	neither	TK-47	11538	10342	4919	2891	10202	5423	7451	140	75	1	1	5	13	12	1	19	4	10	9
A. oryzae	neither	TK-48	11516	10325	4947	2891	10187	5378	7434	138	78	1	1	5	16	12	1	18	4	10	10
A. oryzae	neither	TK-49	11520	10333	4947	2891	10195	5386	7442	138	77	1	1	5	15	12	1	18	4	10	10
A. oryzae	neither	TK-5	11536	10347	4947	2897	10211	5400	7450	136	75	1	1	5	13	12	1	18	4	9	11
A. oryzae	neither	TK-50	11511	10322	4946	2891	10184	5376	7431	138	78	1	1	5	16	12	1	18	4	10	10
A. oryzae	neither	TK-51	11317	10174	4845	2843	10041	5329	7331	133	73	1	1	5	14	12	1	19	3	11	6
A. oryzae	neither	TK-52	11312	10171	4845	2842	10038	5326	7329	133	73	1	1	5	14	12	1	19	3	11	6
A. oryzae	neither	TK-53	11314	10170	4845	2843	10037	5325	7327	133	73	1	1	5	14	12	1	19	3	11	6
A. oryzae	neither	TK-54	11130	9989	4786	2798	9858	5203	7191	131	75	1	1	5	13	12	1	18	4	9	11
A. oryzae	neither	TK-55	11525	10339	4944	2892	10203	5395	7447	136	75	1	1	5	13	12	1	18	4	9	11
A. oryzae	neither	TK-56	11530	10345	4946	2894	10209	5399	7451	136	75	1	1	5	13	12	1	18	4	9	11
A. oryzae	neither	TK-57	11535	10345	4918	2889	10205	5427	7456	140	75	1	1	5	13	12	1	19	4	10	9
A. oryzae	neither	TK-58	11309	10165	4846	2844	10032	5319	7321	133	73	1	1	5	14	12	1	19	3	11	6
A. oryzae	neither	TK-59	11438	10276	4937	2890	10144	5339	7386	132	77	1	1	5	14	12	1	18	4	10	11
A. oryzae	neither	TK-6	11311	10164	4841	2842	10032	5323	7322	132	73	1	1	5	14	12	1	19	3	11	6
A. oryzae	neither	TK-60	11404	10244	4926	2883	10111	5318	7361	133	77	1	1	5	14	12	1	18	4	10	11
A. oryzae	neither	TK-61	11313	10168	4843	2842	10035	5325	7326	133	73	1	1	5	14	12	1	19	3	11	6
A. oryzae	neither	TK-62	11484	10315	4934	2893	10180	5381	7422	135	77	1	1	5	15	12	1	19	4	10	9
A. oryzae	neither	TK-63	11315	10167	4841	2840	10034	5326	7327	133	73	1	1	5	14	12	1	19	3	11	6
A. oryzae	neither	TK-64	11533	10344	4946	2896	10208	5398	7448	136	75	1	1	5	13	12	1	18	4	9	11
A. oryzae	neither	TK-65	11533	10346	4947	2897	10210	5399	7449	136	75	1	1	5	13	12	1	18	4	9	11
A. oryzae	neither	TK-66	11517	10329	4947	2891	10191	5382	7438	138	78	1	1	5	16	12	1	18	4	10	10
A. oryzae	neither	TK-67	11519	10331	4948	2891	10192	5383	7440	139	78	1	1	5	16	12	1	18	4	10	10
A. oryzae	neither	TK-68	11522	10332	4947	2892	10194	5385	7440	138	78	1	1	5	16	12	1	18	4	10	10
A. oryzae	neither	TK-69	11514	10328	4947	2890	10190	5381	7438	138	78	1	1	5	16	12	1	18	4	10	10
A. oryzae	neither	TK-7	11540	10350	4947	2897	10214	5403	7453	136	75	1	1	5	13	12	1	18	4	9	11
A. oryzae	neither	TK-70	11548	10357	4948	2897	10220	5409	7460	137	75	1	1	5	13	12	1	18	4	9	11
A. oryzae	neither	TK-71	11538	10346	4917	2889	10206	5429	7457	140	75	1	1	5	13	12	1	19	4	10	9
A. oryzae	neither	TK-72	11303	10160	4842	2841	10027	5318	7319	133	73	1	1	5	14	12	1	19	3	11	6
A. oryzae	neither	TK-73	11307	10165	4843	2843	10032	5322	7322	133	73	1	1	5	14	12	1	19	3	11	6
A. oryzae	neither	TK-74	11535	10345	4944	2895	10209	5401	7450	136	75	1	1	5	13	12	1	18	4	9	11
A. oryzae	neither	TK-75	11536	10350	4944	2896	10214	5406	7454	136	76	1	1	5	13	12	1	19	4	9	11
A. oryzae	neither	TK-76	11540	10352	4943	2896	10217	5409	7456	135	75	1	1	5	13	12	1	18	4	9	11
A. oryzae	neither	TK-77	11304	10161	4842	2841	10028	5319	7320	133	73	1	1	5	14	12	1	19	3	11	6
A. oryzae	neither	TK-78	11306	10163	4841	2841	10030	5322	7322	133	73	1	1	5	14	12	1	19	3	11	6
A. oryzae	neither	TK-79	11307	10163	4842	2841	10030	5321	7322	133	73	1	1	5	14	12	1	19	3	11	6
A. oryzae	neither	TK-8	11311	10167	4844	2843	10034	5323	7324	133	73	1	1	5	14	12	1	19	3	11	6
A. oryzae	neither	TK-80	11277	10145	4837	2838	10012	5308	7307	133	73	1	1	5	14	12	1	19	3	11	6
A. oryzae	neither	TK-81	11301	10157	4839	2838	10024	5318	7319	133	73	1	1	5	14	12	1	19	3	11	6
A. oryzae	neither	TK-82	11482	10311	4931	2894	10176	5380	7417	135	77	1	1	5	15	12	1	19	4	10	9
A. oryzae	neither	TK-9	11513	10330	4947	2891	10192	5383	7439	138	78	1	1	5	16	12	1	18	4	10	10
A. parasiticus	plants and animals	68-5	9312	8224	3295	1902	8131	4929	6322	93	60	1	1	4	9	13	1	18	1	8	4
A. parasiticus	plants and animals	CBS 117618	11952	10744	5129	2965	10604	5615	7779	140	92	1	1	5	19	15	2	25	3	12	9
A. parasiticus	plants and animals	SU-1	12128	10854	5175	2995	10713	5679	7859	141	93	1	1	5	18	15	2	25	4	13	9
A. sojae	neither	NBRC 4239	12141	10886	5161	2986	10739	5725	7900	147	87	1	1	5	16	14	2	24	3	12	9
A. sojae	neither	SMF134	12147	10903	5184	3004	10757	5719	7899	146	88	1	1	5	16	14	2	24	3	13	9
A. sojae	neither	TK-83	12145	10890	5189	3005	10744	5701	7885	146	88	1	1	5	16	14	2	24	3	13	9
A. sojae	neither	TK-84	12142	10886	5190	3006	10739	5696	7880	147	89	1	1	5	17	14	2	24	3	13	9
A. sojae	neither	TK-85	12144	10886	5188	3005	10740	5698	7881	146	90	1	1	5	18	14	2	24	3	13	9
A. sydowii	animal only	BOBA1	14749	13323	6574	4023	13203	6749	9300	120	64	3	1	5	10	9	2	14	0	11	8
A. sydowii	animal only	CBS 593.65	11978	10741	5045	2937	10633	5696	7804	108	60	2	1	5	11	10	0	11	0	8	12
A. sydowii	animal only	Fsh102	12456	11109	5121	2975	11008	5988	8134	101	56	2	1	6	9	10	0	9	0	8	11
A. tamarii	plants and animals	CBS 117626	11420	10279	4946	2913	10157	5333	7366	122	91	1	1	7	19	17	2	21	6	10	7
A. tamarii	plants and animals	UdeA_Afl2	11288	10160	4920	2897	10036	5240	7263	124	86	1	1	5	19	15	2	20	6	10	7
A. tamarii	plants and animals	UdeA_Ata2	11392	10244	4960	2912	10121	5284	7332	123	89	1	1	5	19	15	2	24	5	9	8
A. terreus	plants and animals	45A	10153	9170	4483	2692	9079	4687	6478	91	70	1	0	4	10	11	1	18	0	8	16
A. terreus	plants and animals	IFO 6365	10190	9175	4454	2664	9091	4721	6511	84	70	2	0	4	8	12	1	19	0	7	16
A. terreus	plants and animals	M6925	10907	9749	4671	2794	9649	5078	6955	100	73	1	0	4	13	14	1	17	0	7	15
A. terreus	plants and animals	NIH2624	10398	9361	4552	2723	9273	4809	6638	88	70	1	0	4	10	11	1	18	0	8	16
A. terreus	plants and animals	T3_Kankrej	13897	11229	2109	1200	11172	9120	10029	57	52	0	0	2	18	14	1	8	0	6	2
A. terreus	plants and animals	TN-484	10332	9290	4469	2676	9202	4821	6614	88	73	2	0	4	8	13	1	20	0	8	16
A. terreus	plants and animals	w25	10391	9373	4589	2755	9278	4784	6618	95	72	1	0	4	11	12	1	20	0	8	14
A. tubingensis	plants and animals	C2-2	10703	9711	4621	2737	9614	5090	6974	97	85	1	1	2	11	13	1	25	1	14	15
A. tubingensis	plants and animals	CBS 134.48	10652	9654	4612	2733	9557	5042	6921	97	85	1	0	2	9	14	2	24	1	13	19
A. tubingensis	plants and animals	unnamed	10937	9844	4656	2750	9741	5188	7094	103	90	1	1	2	9	17	2	25	1	15	17
