# Supplementary material for: Identifying candidate Aspergillus pathogenicity factors by annotation frequency
Source: BMC Microbiol. 2020 Nov 11;20:342. doi: 10.1186/s12866-020-02031-y (PMC7661267; doi:10.1186/s12866-020-02031-y)
Supplement: Supplementary file 7 — Additional file 7: Table S3. Functional annotation of pathogenicity/virulence Aspergillus genes. [file 12866_2020_2031_MOESM7_ESM.xlsx]

## Sheet: STable3
Gene ID	Species	Category	Term	Annotation
A1CLC0_PHI3207_Yvc1_746128_Aspergillus_fumigatus_reduced_virulence	A. fumigatus	KO	K14950	ATP13A1, SPF1; manganese-transporting P-type ATPase [EC:7.2.2.-]
A3QX02_PHI864_ZafA_746128_Aspergillus_fumigatus_loss_of_pathogenicity	A. fumigatus	KO	K20796	PRDM7_9; [histone H3]-lysine4 N-trimethyltransferase PRDM7/9 [EC:2.1.1.354]
B0XPI3_PHI4248_PerA_746128_Aspergillus_fumigatus_reduced_virulence	A. fumigatus	IPR	IPR007217	Per1-like
B0XPI3_PHI4248_PerA_746128_Aspergillus_fumigatus_reduced_virulence	A. fumigatus	GO	GO:0006506	GPI anchor biosynthetic process
B0XPI3_PHI4248_PerA_746128_Aspergillus_fumigatus_reduced_virulence	A. fumigatus	KO	K23553	PGAP3, PER1; post-GPI attachment to proteins factor 3
B0XPT3_PHI6977_Erg4A_746128_Aspergillus_fumigatus_unaffected_pathogenicity	A. fumigatus	IPR	IPR001171	Ergosterol biosynthesis ERG4/ERG24
B0XPT3_PHI6977_Erg4A_746128_Aspergillus_fumigatus_unaffected_pathogenicity	A. fumigatus	GO	GO:0016020	membrane
B0XPT3_PHI6977_Erg4A_746128_Aspergillus_fumigatus_unaffected_pathogenicity	A. fumigatus	GO	GO:0016126	sterol biosynthetic process
B0XPT3_PHI6977_Erg4A_746128_Aspergillus_fumigatus_unaffected_pathogenicity	A. fumigatus	GO	GO:0016628	oxidoreductase activity, acting on the CH-CH group of donors, NAD or NADP as acceptor
B0XPT3_PHI6977_Erg4A_746128_Aspergillus_fumigatus_unaffected_pathogenicity	A. fumigatus	KO	K00223	ERG4; Delta24(24(1))-sterol reductase [EC:1.3.1.71]
B0XPT3_PHI6977_Erg4A_746128_Aspergillus_fumigatus_unaffected_pathogenicity	A. fumigatus	KO	K19532	LBR; Delta14-sterol reductase (lamin-B receptor) [EC:1.3.1.70]
B0XPT3_PHI6977_Erg4A_746128_Aspergillus_fumigatus_unaffected_pathogenicity	A. fumigatus	KO	K00213	DHCR7; 7-dehydrocholesterol reductase [EC:1.3.1.21]
B0XQN0_PHI3206_Cch1_746128_Aspergillus_fumigatus_reduced_virulence	A. fumigatus	KO	K21864	CCH1; voltage-dependent calcium channel
B0XQN0_PHI3206_Cch1_746128_Aspergillus_fumigatus_reduced_virulence	A. fumigatus	KO	K04851	CACNA1D, CAV1.3; voltage-dependent calcium channel L type alpha-1D
B0XQN0_PHI3206_Cch1_746128_Aspergillus_fumigatus_reduced_virulence	A. fumigatus	KO	K21862	DSC1, NaCP60E; voltage-gated cation channel
B0XQR1_PHI9183_ssdA_AFUB_010850_746128_Aspergillus_fumigatus_reduced_virulence__increased_virulence_hypervirulence	A. fumigatus	IPR	IPR001900	Ribonuclease II/R
B0XQR1_PHI9183_ssdA_AFUB_010850_746128_Aspergillus_fumigatus_reduced_virulence__increased_virulence_hypervirulence	A. fumigatus	IPR	IPR012340	Nucleic acid-binding, OB-fold
B0XQR1_PHI9183_ssdA_AFUB_010850_746128_Aspergillus_fumigatus_reduced_virulence__increased_virulence_hypervirulence	A. fumigatus	GO	GO:0003723	RNA binding
B0XQR1_PHI9183_ssdA_AFUB_010850_746128_Aspergillus_fumigatus_reduced_virulence__increased_virulence_hypervirulence	A. fumigatus	GO	GO:0004540	ribonuclease activity
B0XQR1_PHI9183_ssdA_AFUB_010850_746128_Aspergillus_fumigatus_reduced_virulence__increased_virulence_hypervirulence	A. fumigatus	KO	K18748	SSD1; protein SSD1
B0XQR1_PHI9183_ssdA_AFUB_010850_746128_Aspergillus_fumigatus_reduced_virulence__increased_virulence_hypervirulence	A. fumigatus	KO	K18758	DIS3L2; DIS3-like exonuclease 2 [EC:3.1.13.-]
B0XQR1_PHI9183_ssdA_AFUB_010850_746128_Aspergillus_fumigatus_reduced_virulence__increased_virulence_hypervirulence	A. fumigatus	KO	K12585	DIS3, RRP44; exosome complex exonuclease DIS3/RRP44 [EC:3.1.13.-]
B0XR79_PHI4678_AfgpaB_746128_Aspergillus_fumigatus_reduced_virulence	A. fumigatus	IPR	IPR001019	Guanine nucleotide binding protein (G-protein), alpha subunit
B0XR79_PHI4678_AfgpaB_746128_Aspergillus_fumigatus_reduced_virulence	A. fumigatus	IPR	IPR011025	G protein alpha subunit, helical insertion
B0XR79_PHI4678_AfgpaB_746128_Aspergillus_fumigatus_reduced_virulence	A. fumigatus	IPR	IPR027417	P-loop containing nucleoside triphosphate hydrolase
B0XR79_PHI4678_AfgpaB_746128_Aspergillus_fumigatus_reduced_virulence	A. fumigatus	GO	GO:0003924	GTPase activity
B0XR79_PHI4678_AfgpaB_746128_Aspergillus_fumigatus_reduced_virulence	A. fumigatus	GO	GO:0007186	G protein-coupled receptor signaling pathway
B0XR79_PHI4678_AfgpaB_746128_Aspergillus_fumigatus_reduced_virulence	A. fumigatus	GO	GO:0019001	guanyl nucleotide binding
B0XR79_PHI4678_AfgpaB_746128_Aspergillus_fumigatus_reduced_virulence	A. fumigatus	GO	GO:0031683	G-protein beta/gamma-subunit complex binding
B0XR79_PHI4678_AfgpaB_746128_Aspergillus_fumigatus_reduced_virulence	A. fumigatus	GO	GO:0007165	signal transduction
B0XR79_PHI4678_AfgpaB_746128_Aspergillus_fumigatus_reduced_virulence	A. fumigatus	KO	K04630	GNAI; guanine nucleotide-binding protein G(i) subunit alpha
B0XR79_PHI4678_AfgpaB_746128_Aspergillus_fumigatus_reduced_virulence	A. fumigatus	KO	K04634	GNAQ; guanine nucleotide-binding protein G(q) subunit alpha
B0XTA5_PHI2293_cycA_746128_Aspergillus_fumigatus_reduced_virulence	A. fumigatus	KO	K08738	CYC; cytochrome c
B0XUP5_PHI3238_ctrC_746128_Aspergillus_fumigatus_unaffected_pathogenicity	A. fumigatus	KO	K14686	SLC31A1, CTR1; solute carrier family 31 (copper transporter), member 1
B0XVF7_PHI2292_aoxA_746128_Aspergillus_fumigatus_unaffected_pathogenicity	A. fumigatus	IPR	IPR038659	Alternative oxidase superfamily
B0XVF7_PHI2292_aoxA_746128_Aspergillus_fumigatus_unaffected_pathogenicity	A. fumigatus	IPR	IPR002680	Alternative oxidase
B0XVF7_PHI2292_aoxA_746128_Aspergillus_fumigatus_unaffected_pathogenicity	A. fumigatus	GO	GO:0009916	alternative oxidase activity
B0XVF7_PHI2292_aoxA_746128_Aspergillus_fumigatus_unaffected_pathogenicity	A. fumigatus	GO	GO:0055114	oxidation-reduction process
B0XVF7_PHI2292_aoxA_746128_Aspergillus_fumigatus_unaffected_pathogenicity	A. fumigatus	KO	K17893	AOX1, AOX2; ubiquinol oxidase [EC:1.10.3.11]
B0XVQ6_PHI7335_pksP_746128_Aspergillus_fumigatus_unaffected_pathogenicity	A. fumigatus	IPR	IPR032088	Starter unit:ACP transacylase
B0XVQ6_PHI7335_pksP_746128_Aspergillus_fumigatus_unaffected_pathogenicity	A. fumigatus	IPR	IPR014030	Beta-ketoacyl synthase, N-terminal
B0XVQ6_PHI7335_pksP_746128_Aspergillus_fumigatus_unaffected_pathogenicity	A. fumigatus	IPR	IPR001227	Acyl transferase domain superfamily
B0XVQ6_PHI7335_pksP_746128_Aspergillus_fumigatus_unaffected_pathogenicity	A. fumigatus	IPR	IPR030918	Polyketide product template domain
B0XVQ6_PHI7335_pksP_746128_Aspergillus_fumigatus_unaffected_pathogenicity	A. fumigatus	IPR	IPR016035	Acyl transferase/acyl hydrolase/lysophospholipase
B0XVQ6_PHI7335_pksP_746128_Aspergillus_fumigatus_unaffected_pathogenicity	A. fumigatus	IPR	IPR029058	Alpha/Beta hydrolase fold
B0XVQ6_PHI7335_pksP_746128_Aspergillus_fumigatus_unaffected_pathogenicity	A. fumigatus	IPR	IPR042104	Polyketide synthase, dehydratase domain superfamily
B0XVQ6_PHI7335_pksP_746128_Aspergillus_fumigatus_unaffected_pathogenicity	A. fumigatus	IPR	IPR020841	Polyketide synthase, beta-ketoacyl synthase domain
B0XVQ6_PHI7335_pksP_746128_Aspergillus_fumigatus_unaffected_pathogenicity	A. fumigatus	IPR	IPR020801	Polyketide synthase, acyl transferase domain
B0XVQ6_PHI7335_pksP_746128_Aspergillus_fumigatus_unaffected_pathogenicity	A. fumigatus	IPR	IPR016039	Thiolase-like
B0XVQ6_PHI7335_pksP_746128_Aspergillus_fumigatus_unaffected_pathogenicity	A. fumigatus	GO	GO:0016740	transferase activity
B0XVQ6_PHI7335_pksP_746128_Aspergillus_fumigatus_unaffected_pathogenicity	A. fumigatus	GO	GO:0003824	catalytic activity
B0XVQ6_PHI7335_pksP_746128_Aspergillus_fumigatus_unaffected_pathogenicity	A. fumigatus	KO	K15321	WA; naphtho-gamma-pyrone polyketide synthase
B0XVQ6_PHI7335_pksP_746128_Aspergillus_fumigatus_unaffected_pathogenicity	A. fumigatus	KO	K15316	PKSA; noranthrone synthase [EC:2.3.1.221]
B0XVQ6_PHI7335_pksP_746128_Aspergillus_fumigatus_unaffected_pathogenicity	A. fumigatus	KO	K15317	APTA; asperthecin polyketide synthase
B0XW64_PHI7333_sidA_746128_Aspergillus_fumigatus_loss_of_pathogenicity	A. fumigatus	IPR	IPR036188	FAD/NAD(P)-binding domain superfamily
B0XW64_PHI7333_sidA_746128_Aspergillus_fumigatus_loss_of_pathogenicity	A. fumigatus	IPR	IPR025700	L-lysine 6-monooxygenase/L-ornithine 5-monooxygenase
B0XW64_PHI7333_sidA_746128_Aspergillus_fumigatus_loss_of_pathogenicity	A. fumigatus	KO	K10531	pvdA, SIDA; L-ornithine N5-monooxygenase [EC:1.14.13.195 1.14.13.196]
B0XW64_PHI7333_sidA_746128_Aspergillus_fumigatus_loss_of_pathogenicity	A. fumigatus	KO	K03897	iucD; lysine N6-hydroxylase [EC:1.14.13.59]
B0XWE4_PHI7332_pptA_746128_Aspergillus_fumigatus_loss_of_pathogenicity	A. fumigatus	KO	K06133	LYS5, acpT; 4'-phosphopantetheinyl transferase [EC:2.7.8.-]
B0Y2J9_PHI6976_Erg4B_746128_Aspergillus_fumigatus_unaffected_pathogenicity	A. fumigatus	IPR	IPR001171	Ergosterol biosynthesis ERG4/ERG24
B0Y2J9_PHI6976_Erg4B_746128_Aspergillus_fumigatus_unaffected_pathogenicity	A. fumigatus	GO	GO:0016020	membrane
B0Y2J9_PHI6976_Erg4B_746128_Aspergillus_fumigatus_unaffected_pathogenicity	A. fumigatus	GO	GO:0016126	sterol biosynthetic process
B0Y2J9_PHI6976_Erg4B_746128_Aspergillus_fumigatus_unaffected_pathogenicity	A. fumigatus	GO	GO:0016628	oxidoreductase activity, acting on the CH-CH group of donors, NAD or NADP as acceptor
B0Y2J9_PHI6976_Erg4B_746128_Aspergillus_fumigatus_unaffected_pathogenicity	A. fumigatus	KO	K00223	ERG4; Delta24(24(1))-sterol reductase [EC:1.3.1.71]
B0Y2J9_PHI6976_Erg4B_746128_Aspergillus_fumigatus_unaffected_pathogenicity	A. fumigatus	KO	K00222	TM7SF2, ERG24; Delta14-sterol reductase [EC:1.3.1.70]
B0Y2J9_PHI6976_Erg4B_746128_Aspergillus_fumigatus_unaffected_pathogenicity	A. fumigatus	KO	K19532	LBR; Delta14-sterol reductase (lamin-B receptor) [EC:1.3.1.70]
B0Y4S0_PHI4677_AfcpcB_746128_Aspergillus_fumigatus_reduced_virulence	A. fumigatus	IPR	IPR036322	WD40-repeat-containing domain superfamily
B0Y4S0_PHI4677_AfcpcB_746128_Aspergillus_fumigatus_reduced_virulence	A. fumigatus	IPR	IPR015943	WD40/YVTN repeat-like-containing domain superfamily
B0Y4S0_PHI4677_AfcpcB_746128_Aspergillus_fumigatus_reduced_virulence	A. fumigatus	GO	GO:0005515	protein binding
B0Y4S0_PHI4677_AfcpcB_746128_Aspergillus_fumigatus_reduced_virulence	A. fumigatus	KO	K14753	RACK1; guanine nucleotide-binding protein subunit beta-2-like 1 protein
B0Y4S0_PHI4677_AfcpcB_746128_Aspergillus_fumigatus_reduced_virulence	A. fumigatus	KO	K16482	POC1; centriolar protein POC1
B0Y4S0_PHI4677_AfcpcB_746128_Aspergillus_fumigatus_reduced_virulence	A. fumigatus	KO	K10260	FBXW7, SEL10; F-box and WD-40 domain protein 7
B0Y6V5_PHI7334_aarA_746128_Aspergillus_fumigatus_unaffected_pathogenicity	A. fumigatus	IPR	IPR010080	Thioester reductase-like domain
B0Y6V5_PHI7334_aarA_746128_Aspergillus_fumigatus_unaffected_pathogenicity	A. fumigatus	IPR	IPR014397	L-2-aminoadipate reductase
B0Y6V5_PHI7334_aarA_746128_Aspergillus_fumigatus_unaffected_pathogenicity	A. fumigatus	IPR	IPR042099	AMP-dependent synthetase-like superfamily
B0Y6V5_PHI7334_aarA_746128_Aspergillus_fumigatus_unaffected_pathogenicity	A. fumigatus	IPR	IPR010071	Amino acid adenylation domain
B0Y6V5_PHI7334_aarA_746128_Aspergillus_fumigatus_unaffected_pathogenicity	A. fumigatus	IPR	IPR013120	Male sterility, NAD-binding
B0Y6V5_PHI7334_aarA_746128_Aspergillus_fumigatus_unaffected_pathogenicity	A. fumigatus	IPR	IPR000873	AMP-dependent synthetase/ligase
B0Y6V5_PHI7334_aarA_746128_Aspergillus_fumigatus_unaffected_pathogenicity	A. fumigatus	GO	GO:0004043	L-aminoadipate-semialdehyde dehydrogenase activity
B0Y6V5_PHI7334_aarA_746128_Aspergillus_fumigatus_unaffected_pathogenicity	A. fumigatus	GO	GO:0009085	lysine biosynthetic process
B0Y6V5_PHI7334_aarA_746128_Aspergillus_fumigatus_unaffected_pathogenicity	A. fumigatus	GO	GO:0003824	catalytic activity
B0Y6V5_PHI7334_aarA_746128_Aspergillus_fumigatus_unaffected_pathogenicity	A. fumigatus	KO	K00143	LYS2; L-2-aminoadipate reductase [EC:1.2.1.95]
B0Y6V5_PHI7334_aarA_746128_Aspergillus_fumigatus_unaffected_pathogenicity	A. fumigatus	KO	K16416	mxaA; myxalamid-type nonribosomal peptide synthetase MxaA
B0Y6V5_PHI7334_aarA_746128_Aspergillus_fumigatus_unaffected_pathogenicity	A. fumigatus	KO	K15654	srfAA, lchAA; surfactin family lipopeptide synthetase A
B0YAC2_PHI7590_erg25A_746128_Aspergillus_fumigatus_unaffected_pathogenicity	A. fumigatus	KO	K07750	MESO1, ERG25; methylsterol monooxygenase [EC:1.14.18.9]
B0YAC2_PHI7590_erg25A_746128_Aspergillus_fumigatus_unaffected_pathogenicity	A. fumigatus	KO	K14424	SMO2; plant 4alpha-monomethylsterol monooxygenase [EC:1.14.18.11]
B0YAC2_PHI7590_erg25A_746128_Aspergillus_fumigatus_unaffected_pathogenicity	A. fumigatus	KO	K14423	SMO1; plant 4,4-dimethylsterol C-4alpha-methyl-monooxygenase [EC:1.14.18.10]
B0YAP6_PHI2297_tmpL_746128_Aspergillus_fumigatus_reduced_virulence	A. fumigatus	IPR	IPR000873	AMP-dependent synthetase/ligase
B0YAP6_PHI2297_tmpL_746128_Aspergillus_fumigatus_reduced_virulence	A. fumigatus	IPR	IPR042099	AMP-dependent synthetase-like superfamily
B0YAP6_PHI2297_tmpL_746128_Aspergillus_fumigatus_reduced_virulence	A. fumigatus	GO	GO:0003824	catalytic activity
B0YAP6_PHI2297_tmpL_746128_Aspergillus_fumigatus_reduced_virulence	A. fumigatus	KO	K22118	GLIP, ACLP; gliotoxin/aspirochlorine biosynthesis peptide synthetase [EC:6.3.2.-]
B0YAP6_PHI2297_tmpL_746128_Aspergillus_fumigatus_reduced_virulence	A. fumigatus	KO	K02364	entF; enterobactin synthetase component F [EC:6.3.2.14]
B0YAP6_PHI2297_tmpL_746128_Aspergillus_fumigatus_reduced_virulence	A. fumigatus	KO	K15654	srfAA, lchAA; surfactin family lipopeptide synthetase A
B0YCA2_PHI7121_tslA_746128_Aspergillus_fumigatus_increased_virulence_hypervirulence	A. fumigatus	IPR	IPR001830	Glycosyl transferase, family 20
B0YCA2_PHI7121_tslA_746128_Aspergillus_fumigatus_increased_virulence_hypervirulence	A. fumigatus	GO	GO:0003824	catalytic activity
B0YCA2_PHI7121_tslA_746128_Aspergillus_fumigatus_increased_virulence_hypervirulence	A. fumigatus	GO	GO:0005992	trehalose biosynthetic process
B0YCA2_PHI7121_tslA_746128_Aspergillus_fumigatus_increased_virulence_hypervirulence	A. fumigatus	KO	K22337	TSL1, TPS3; trehalose 6-phosphate synthase complex regulatory subunit
B0YCA2_PHI7121_tslA_746128_Aspergillus_fumigatus_increased_virulence_hypervirulence	A. fumigatus	KO	K16055	TPS; trehalose 6-phosphate synthase/phosphatase [EC:2.4.1.15 3.1.3.12]
B0YCA2_PHI7121_tslA_746128_Aspergillus_fumigatus_increased_virulence_hypervirulence	A. fumigatus	KO	K00697	otsA; trehalose 6-phosphate synthase [EC:2.4.1.15 2.4.1.347]
B0YDG4_PHI3237_ctrA2_746128_Aspergillus_fumigatus_unaffected_pathogenicity	A. fumigatus	KO	K14686	SLC31A1, CTR1; solute carrier family 31 (copper transporter), member 1
B0YE73_PHI7591_erg25B_746128_Aspergillus_fumigatus_unaffected_pathogenicity	A. fumigatus	KO	K07750	MESO1, ERG25; methylsterol monooxygenase [EC:1.14.18.9]
B0YE73_PHI7591_erg25B_746128_Aspergillus_fumigatus_unaffected_pathogenicity	A. fumigatus	KO	K14424	SMO2; plant 4alpha-monomethylsterol monooxygenase [EC:1.14.18.11]
B0YE73_PHI7591_erg25B_746128_Aspergillus_fumigatus_unaffected_pathogenicity	A. fumigatus	KO	K14423	SMO1; plant 4,4-dimethylsterol C-4alpha-methyl-monooxygenase [EC:1.14.18.10]
B0YEL4_PHI3363_SrbB_746128_Aspergillus_fumigatus_reduced_virulence	A. fumigatus	KO	K07197	SREBP1, SREBF1; sterol regulatory element-binding transcription factor 1
B8N3U5_PHI3880_MeaB_5059_Aspergillus_flavus_reduced_virulence__unaffected_pathogenicity	A. flavus	KO	K09043	YAP; AP-1-like transcription factor
B8N690_PHI7995_GpaB_5059_Aspergillus_flavus_reduced_virulence	A. flavus	IPR	IPR027417	P-loop containing nucleoside triphosphate hydrolase
B8N690_PHI7995_GpaB_5059_Aspergillus_flavus_reduced_virulence	A. flavus	IPR	IPR001019	Guanine nucleotide binding protein (G-protein), alpha subunit
B8N690_PHI7995_GpaB_5059_Aspergillus_flavus_reduced_virulence	A. flavus	IPR	IPR011025	G protein alpha subunit, helical insertion
B8N690_PHI7995_GpaB_5059_Aspergillus_flavus_reduced_virulence	A. flavus	GO	GO:0003924	GTPase activity
B8N690_PHI7995_GpaB_5059_Aspergillus_flavus_reduced_virulence	A. flavus	GO	GO:0007186	G protein-coupled receptor signaling pathway
B8N690_PHI7995_GpaB_5059_Aspergillus_flavus_reduced_virulence	A. flavus	GO	GO:0019001	guanyl nucleotide binding
B8N690_PHI7995_GpaB_5059_Aspergillus_flavus_reduced_virulence	A. flavus	GO	GO:0031683	G-protein beta/gamma-subunit complex binding
B8N690_PHI7995_GpaB_5059_Aspergillus_flavus_reduced_virulence	A. flavus	GO	GO:0007165	signal transduction
B8N690_PHI7995_GpaB_5059_Aspergillus_flavus_reduced_virulence	A. flavus	KO	K04630	GNAI; guanine nucleotide-binding protein G(i) subunit alpha
B8N690_PHI7995_GpaB_5059_Aspergillus_flavus_reduced_virulence	A. flavus	KO	K04634	GNAQ; guanine nucleotide-binding protein G(q) subunit alpha
B8N6C9_PHI9064_cap_AFLA_018930_5059_Aspergillus_flavus_reduced_virulence__unaffected_pathogenicity	A. flavus	IPR	IPR013912	Adenylate cyclase-associated CAP, C-terminal
B8N6C9_PHI9064_cap_AFLA_018930_5059_Aspergillus_flavus_reduced_virulence__unaffected_pathogenicity	A. flavus	IPR	IPR013992	Adenylate cyclase-associated CAP, N-terminal
B8N6C9_PHI9064_cap_AFLA_018930_5059_Aspergillus_flavus_reduced_virulence__unaffected_pathogenicity	A. flavus	IPR	IPR036222	Adenylate cyclase-associated CAP, N-terminal domain superfamily
B8N6C9_PHI9064_cap_AFLA_018930_5059_Aspergillus_flavus_reduced_virulence__unaffected_pathogenicity	A. flavus	IPR	IPR036223	Adenylate cyclase-associated CAP, C-terminal superfamily
B8N6C9_PHI9064_cap_AFLA_018930_5059_Aspergillus_flavus_reduced_virulence__unaffected_pathogenicity	A. flavus	GO	GO:0003779	actin binding
B8N6C9_PHI9064_cap_AFLA_018930_5059_Aspergillus_flavus_reduced_virulence__unaffected_pathogenicity	A. flavus	GO	GO:0007010	cytoskeleton organization
B8N6C9_PHI9064_cap_AFLA_018930_5059_Aspergillus_flavus_reduced_virulence__unaffected_pathogenicity	A. flavus	KO	K17261	CAP1_2, SRV2; adenylyl cyclase-associated protein
B8N780_PHI7726_AfRafA_5059_Aspergillus_flavus_reduced_virulence	A. flavus	IPR	IPR036770	Ankyrin repeat-containing domain superfamily
B8N780_PHI7726_AfRafA_5059_Aspergillus_flavus_reduced_virulence	A. flavus	KO	K06647	MBP1; transcription factor MBP1
B8NAR1_PHI8760_RtfA_XP_002377748.1_5059_Aspergillus_flavus_reduced_virulence	A. flavus	KO	K15178	RTF1; RNA polymerase-associated protein RTF1
B8NBX4_PHI7727_AfStuA_5059_Aspergillus_flavus_reduced_virulence	A. flavus	KO	K12763	EFG1, SOK2; enhanced filamentous growth protein 1
B8NGC8_PHI9219_creA_AFLA_134680_5059_Aspergillus_flavus_reduced_virulence__increased_virulence_hypervirulence	A. flavus	KO	K09467	MIG; zinc-finger protein CreA/MIG
B8NHY6_PHI3534_DmtA_5059_Aspergillus_flavus_reduced_virulence	A. flavus	KO	K17649	OMTB, dmtA; demethylsterigmatocystin 6-O-methyltransferase [EC:2.1.1.109]
B8NKI3_PHI5494_mtfA_5059_Aspergillus_flavus_unaffected_pathogenicity__increased_virulence_hypervirulence	A. flavus	KO	K09191	GTF3A; general transcription factor IIIA
B8NKR0_PHI7316_dot1_5059_Aspergillus_flavus_reduced_virulence	A. flavus	IPR	IPR029063	S-adenosyl-L-methionine-dependent methyltransferase
B8NKR0_PHI7316_dot1_5059_Aspergillus_flavus_reduced_virulence	A. flavus	IPR	IPR025789	Histone-lysine N-methyltransferase DOT1 domain
B8NKR0_PHI7316_dot1_5059_Aspergillus_flavus_reduced_virulence	A. flavus	IPR	IPR021162	Histone H3-K79 methyltransferase, fungi
B8NKR0_PHI7316_dot1_5059_Aspergillus_flavus_reduced_virulence	A. flavus	GO	GO:0018024	histone-lysine N-methyltransferase activity
B8NKR0_PHI7316_dot1_5059_Aspergillus_flavus_reduced_virulence	A. flavus	GO	GO:0000077	DNA damage checkpoint
B8NKR0_PHI7316_dot1_5059_Aspergillus_flavus_reduced_virulence	A. flavus	GO	GO:0005634	nucleus
B8NKR0_PHI7316_dot1_5059_Aspergillus_flavus_reduced_virulence	A. flavus	GO	GO:0006281	DNA repair
B8NKR0_PHI7316_dot1_5059_Aspergillus_flavus_reduced_virulence	A. flavus	GO	GO:0006348	chromatin silencing at telomere
B8NKR0_PHI7316_dot1_5059_Aspergillus_flavus_reduced_virulence	A. flavus	GO	GO:0031493	nucleosomal histone binding
B8NKR0_PHI7316_dot1_5059_Aspergillus_flavus_reduced_virulence	A. flavus	GO	GO:0034729	histone H3-K79 methylation
B8NKR0_PHI7316_dot1_5059_Aspergillus_flavus_reduced_virulence	A. flavus	KO	K11427	DOT1L, DOT1; [histone H3]-lysine79 N-trimethyltransferase [EC:2.1.1.360]
B8NNC6_PHI6952_AflRmtA_5059_Aspergillus_flavus_unaffected_pathogenicity__reduced_virulence	A. flavus	IPR	IPR029063	S-adenosyl-L-methionine-dependent methyltransferase
B8NNC6_PHI6952_AflRmtA_5059_Aspergillus_flavus_unaffected_pathogenicity__reduced_virulence	A. flavus	KO	K11434	PRMT1; type I protein arginine methyltransferase [EC:2.1.1.319]
B8NNC6_PHI6952_AflRmtA_5059_Aspergillus_flavus_unaffected_pathogenicity__reduced_virulence	A. flavus	KO	K11436	PRMT3; type I protein arginine methyltransferase [EC:2.1.1.319]
B8NNC6_PHI6952_AflRmtA_5059_Aspergillus_flavus_unaffected_pathogenicity__reduced_virulence	A. flavus	KO	K11439	PRMT8; type I protein arginine methyltransferase [EC:2.1.1.319]
B8NRT5_PHI9218_ppci1_AFLA_050760_5059_Aspergillus_flavus_increased_virulence_hypervirulence	A. flavus	KO	K09579	PIN4; peptidyl-prolyl cis-trans isomerase NIMA-interacting 4 [EC:5.2.1.8]
B8NSU9_PHI6683_AflgcnE_5059_Aspergillus_flavus_reduced_virulence	A. flavus	KO	K06062	PCAF, KAT2, GCN5; histone acetyltransferase [EC:2.3.1.48]
B8NTM0_PHI8854_AFLA_099500_sakA_5059_Aspergillus_flavus_increased_virulence_hypervirulence	A. flavus	IPR	IPR011009	Protein kinase-like domain superfamily
B8NTM0_PHI8854_AFLA_099500_sakA_5059_Aspergillus_flavus_increased_virulence_hypervirulence	A. flavus	IPR	IPR000719	Protein kinase domain
B8NTM0_PHI8854_AFLA_099500_sakA_5059_Aspergillus_flavus_increased_virulence_hypervirulence	A. flavus	GO	GO:0004672	protein kinase activity
B8NTM0_PHI8854_AFLA_099500_sakA_5059_Aspergillus_flavus_increased_virulence_hypervirulence	A. flavus	GO	GO:0005524	ATP binding
B8NTM0_PHI8854_AFLA_099500_sakA_5059_Aspergillus_flavus_increased_virulence_hypervirulence	A. flavus	GO	GO:0006468	protein phosphorylation
B8NTM0_PHI8854_AFLA_099500_sakA_5059_Aspergillus_flavus_increased_virulence_hypervirulence	A. flavus	KO	K04441	P38; p38 MAP kinase [EC:2.7.11.24]
B8NTM0_PHI8854_AFLA_099500_sakA_5059_Aspergillus_flavus_increased_virulence_hypervirulence	A. flavus	KO	K04464	MAPK7; mitogen-activated protein kinase 7 [EC:2.7.11.24]
B8NTM0_PHI8854_AFLA_099500_sakA_5059_Aspergillus_flavus_increased_virulence_hypervirulence	A. flavus	KO	K04371	ERK, MAPK1_3; mitogen-activated protein kinase 1/3 [EC:2.7.11.24]
C8V0N8_PHI5268_Uge3_162425_Aspergillus_nidulans_increased_virulence_hypervirulence	A. nidulans	KO	K18981	udh; uronate dehydrogenase [EC:1.1.1.203]
D3W9Z8_PHI3907_ZrfC_746128_Aspergillus_fumigatus_reduced_virulence__loss_of_pathogenicity	A. fumigatus	KO	K14709	SLC39A1_2_3, ZIP1_2_3; solute carrier family 39 (zinc transporter), member 1/2/3
E9NYS9_PHI495_PPOB_746128_Aspergillus_fumigatus_increased_virulence_hypervirulence	A. fumigatus	IPR	IPR034812	Psi-factor producing oxygenase, N-terminal heme peroxidase domain
E9NYS9_PHI495_PPOB_746128_Aspergillus_fumigatus_increased_virulence_hypervirulence	A. fumigatus	IPR	IPR010255	Haem peroxidase superfamily
E9NYS9_PHI495_PPOB_746128_Aspergillus_fumigatus_increased_virulence_hypervirulence	A. fumigatus	GO	GO:0016491	oxidoreductase activity
E9NYS9_PHI495_PPOB_746128_Aspergillus_fumigatus_increased_virulence_hypervirulence	A. fumigatus	GO	GO:0004601	peroxidase activity
E9NYS9_PHI495_PPOB_746128_Aspergillus_fumigatus_increased_virulence_hypervirulence	A. fumigatus	GO	GO:0006979	response to oxidative stress
E9NYS9_PHI495_PPOB_746128_Aspergillus_fumigatus_increased_virulence_hypervirulence	A. fumigatus	GO	GO:0020037	heme binding
E9NYS9_PHI495_PPOB_746128_Aspergillus_fumigatus_increased_virulence_hypervirulence	A. fumigatus	GO	GO:0055114	oxidation-reduction process
E9NYS9_PHI495_PPOB_746128_Aspergillus_fumigatus_increased_virulence_hypervirulence	A. fumigatus	KO	K17862	PPOC; linoleate 10R-lipoxygenase [EC:1.13.11.62]
E9NYS9_PHI495_PPOB_746128_Aspergillus_fumigatus_increased_virulence_hypervirulence	A. fumigatus	KO	K17863	PPOA; linoleate 8R-lipoxygenase / 9,12-octadecadienoate 8-hydroperoxide 8R-isomerase [EC:1.13.11.60 5.4.4.5]
E9NYS9_PHI495_PPOB_746128_Aspergillus_fumigatus_increased_virulence_hypervirulence	A. fumigatus	KO	K17864	LDS; linoleate 8R-lipoxygenase / 9,12-octadecadienoate 8-hydroperoxide 8S-isomerase [EC:1.13.11.60 5.4.4.6]
E9QY26_PHI2535_ERG11B_746128_Aspergillus_fumigatus_lethal__unaffected_pathogenicity__loss_of_pathogenicity	A. fumigatus	IPR	IPR036396	Cytochrome P450 superfamily
E9QY26_PHI2535_ERG11B_746128_Aspergillus_fumigatus_lethal__unaffected_pathogenicity__loss_of_pathogenicity	A. fumigatus	IPR	IPR001128	Cytochrome P450
E9QY26_PHI2535_ERG11B_746128_Aspergillus_fumigatus_lethal__unaffected_pathogenicity__loss_of_pathogenicity	A. fumigatus	IPR	IPR002403	Cytochrome P450, E-class, group IV
E9QY26_PHI2535_ERG11B_746128_Aspergillus_fumigatus_lethal__unaffected_pathogenicity__loss_of_pathogenicity	A. fumigatus	GO	GO:0005506	iron ion binding
E9QY26_PHI2535_ERG11B_746128_Aspergillus_fumigatus_lethal__unaffected_pathogenicity__loss_of_pathogenicity	A. fumigatus	GO	GO:0016705	oxidoreductase activity, acting on paired donors, with incorporation or reduction of molecular oxygen
E9QY26_PHI2535_ERG11B_746128_Aspergillus_fumigatus_lethal__unaffected_pathogenicity__loss_of_pathogenicity	A. fumigatus	GO	GO:0020037	heme binding
E9QY26_PHI2535_ERG11B_746128_Aspergillus_fumigatus_lethal__unaffected_pathogenicity__loss_of_pathogenicity	A. fumigatus	GO	GO:0055114	oxidation-reduction process
E9QY26_PHI2535_ERG11B_746128_Aspergillus_fumigatus_lethal__unaffected_pathogenicity__loss_of_pathogenicity	A. fumigatus	GO	GO:0004497	monooxygenase activity
E9QY26_PHI2535_ERG11B_746128_Aspergillus_fumigatus_lethal__unaffected_pathogenicity__loss_of_pathogenicity	A. fumigatus	KO	K05917	CYP51; sterol 14alpha-demethylase [EC:1.14.14.154 1.14.15.36]
E9QY26_PHI2535_ERG11B_746128_Aspergillus_fumigatus_lethal__unaffected_pathogenicity__loss_of_pathogenicity	A. fumigatus	KO	K06641	CHEK2; serine/threonine-protein kinase CHEK2 [EC:2.7.11.1]
E9QY26_PHI2535_ERG11B_746128_Aspergillus_fumigatus_lethal__unaffected_pathogenicity__loss_of_pathogenicity	A. fumigatus	KO	K07437	CYP26A; cytochrome P450 family 26 subfamily A
E9QYP0_PHI377__PHI486_SIDA_746128_Aspergillus_fumigatus_loss_of_pathogenicity	A. fumigatus	IPR	IPR036188	FAD/NAD(P)-binding domain superfamily
E9QYP0_PHI377__PHI486_SIDA_746128_Aspergillus_fumigatus_loss_of_pathogenicity	A. fumigatus	IPR	IPR025700	L-lysine 6-monooxygenase/L-ornithine 5-monooxygenase
E9QYP0_PHI377__PHI486_SIDA_746128_Aspergillus_fumigatus_loss_of_pathogenicity	A. fumigatus	KO	K10531	pvdA, SIDA; L-ornithine N5-monooxygenase [EC:1.14.13.195 1.14.13.196]
E9QYP0_PHI377__PHI486_SIDA_746128_Aspergillus_fumigatus_loss_of_pathogenicity	A. fumigatus	KO	K03897	iucD; lysine N6-hydroxylase [EC:1.14.13.59]
E9R0F1_PHI8544_CcpA_Afu1g13670_746128_Aspergillus_fumigatus_reduced_virulence	A. fumigatus	KO	K02300	cyoD; cytochrome o ubiquinol oxidase subunit IV
E9R5E2_PHI2513_GFA1_746128_Aspergillus_fumigatus_lethal__loss_of_pathogenicity	A. fumigatus	IPR	IPR035466	GlmS/AgaS, SIS domain 1
E9R5E2_PHI2513_GFA1_746128_Aspergillus_fumigatus_lethal__loss_of_pathogenicity	A. fumigatus	IPR	IPR029055	Nucleophile aminohydrolases, N-terminal
E9R5E2_PHI2513_GFA1_746128_Aspergillus_fumigatus_lethal__loss_of_pathogenicity	A. fumigatus	IPR	IPR035490	GlmS/FrlB, SIS domain 2
E9R5E2_PHI2513_GFA1_746128_Aspergillus_fumigatus_lethal__loss_of_pathogenicity	A. fumigatus	KO	K00820	glmS, GFPT; glutamine---fructose-6-phosphate transaminase (isomerizing) [EC:2.6.1.16]
E9R863_PHI5267_UgeB_162425_Aspergillus_nidulans_increased_virulence_hypervirulence	A. nidulans	IPR	IPR005886	UDP-glucose 4-epimerase
E9R863_PHI5267_UgeB_162425_Aspergillus_nidulans_increased_virulence_hypervirulence	A. nidulans	IPR	IPR036291	NAD(P)-binding domain superfamily
E9R863_PHI5267_UgeB_162425_Aspergillus_nidulans_increased_virulence_hypervirulence	A. nidulans	GO	GO:0003978	UDP-glucose 4-epimerase activity
E9R863_PHI5267_UgeB_162425_Aspergillus_nidulans_increased_virulence_hypervirulence	A. nidulans	GO	GO:0006012	galactose metabolic process
E9R863_PHI5267_UgeB_162425_Aspergillus_nidulans_increased_virulence_hypervirulence	A. nidulans	KO	K01784	galE, GALE; UDP-glucose 4-epimerase [EC:5.1.3.2]
E9R863_PHI5267_UgeB_162425_Aspergillus_nidulans_increased_virulence_hypervirulence	A. nidulans	KO	K12448	UXE, uxe; UDP-arabinose 4-epimerase [EC:5.1.3.5]
E9RBG1_PHI4230__PHI8901_abcB__abcG1_746128_Aspergillus_fumigatus_reduced_virulence__unaffected_pathogenicity	A. fumigatus	IPR	IPR034003	ATP-binding cassette transporter, PDR-like subfamily G, domain 2
E9RBG1_PHI4230__PHI8901_abcB__abcG1_746128_Aspergillus_fumigatus_reduced_virulence__unaffected_pathogenicity	A. fumigatus	IPR	IPR005285	Pleiotropic drug resistance protein PDR/CDR
E9RBG1_PHI4230__PHI8901_abcB__abcG1_746128_Aspergillus_fumigatus_reduced_virulence__unaffected_pathogenicity	A. fumigatus	IPR	IPR034001	ATP-binding cassette transporter, PDR-like subfamily G, domain 1
E9RBG1_PHI4230__PHI8901_abcB__abcG1_746128_Aspergillus_fumigatus_reduced_virulence__unaffected_pathogenicity	A. fumigatus	GO	GO:0016021	integral component of membrane
E9RBG1_PHI4230__PHI8901_abcB__abcG1_746128_Aspergillus_fumigatus_reduced_virulence__unaffected_pathogenicity	A. fumigatus	GO	GO:0042626	ATPase-coupled transmembrane transporter activity
E9RBG1_PHI4230__PHI8901_abcB__abcG1_746128_Aspergillus_fumigatus_reduced_virulence__unaffected_pathogenicity	A. fumigatus	GO	GO:1990961	xenobiotic detoxification by transmembrane export across the plasma membrane
E9RBG1_PHI4230__PHI8901_abcB__abcG1_746128_Aspergillus_fumigatus_reduced_virulence__unaffected_pathogenicity	A. fumigatus	KO	K08711	ABCG2.PDR, CDR1; ATP-binding cassette, subfamily G (WHITE), member 2, PDR
E9RBG1_PHI4230__PHI8901_abcB__abcG1_746128_Aspergillus_fumigatus_reduced_virulence__unaffected_pathogenicity	A. fumigatus	KO	K08712	ABCG2.SNQ2; ATP-binding cassette, subfamily G (WHITE), member 2, SNQ2
E9RBG1_PHI4230__PHI8901_abcB__abcG1_746128_Aspergillus_fumigatus_reduced_virulence__unaffected_pathogenicity	A. fumigatus	KO	K05679	ABCG1; ATP-binding cassette, subfamily G (WHITE), member 1
O59897_PHI101_ALB1_746128_Aspergillus_fumigatus_reduced_virulence	A. fumigatus	IPR	IPR032088	Starter unit:ACP transacylase
O59897_PHI101_ALB1_746128_Aspergillus_fumigatus_reduced_virulence	A. fumigatus	IPR	IPR014030	Beta-ketoacyl synthase, N-terminal
O59897_PHI101_ALB1_746128_Aspergillus_fumigatus_reduced_virulence	A. fumigatus	IPR	IPR001227	Acyl transferase domain superfamily
O59897_PHI101_ALB1_746128_Aspergillus_fumigatus_reduced_virulence	A. fumigatus	IPR	IPR030918	Polyketide product template domain
O59897_PHI101_ALB1_746128_Aspergillus_fumigatus_reduced_virulence	A. fumigatus	IPR	IPR016035	Acyl transferase/acyl hydrolase/lysophospholipase
O59897_PHI101_ALB1_746128_Aspergillus_fumigatus_reduced_virulence	A. fumigatus	IPR	IPR029058	Alpha/Beta hydrolase fold
O59897_PHI101_ALB1_746128_Aspergillus_fumigatus_reduced_virulence	A. fumigatus	IPR	IPR042104	Polyketide synthase, dehydratase domain superfamily
O59897_PHI101_ALB1_746128_Aspergillus_fumigatus_reduced_virulence	A. fumigatus	IPR	IPR020841	Polyketide synthase, beta-ketoacyl synthase domain
O59897_PHI101_ALB1_746128_Aspergillus_fumigatus_reduced_virulence	A. fumigatus	IPR	IPR020801	Polyketide synthase, acyl transferase domain
O59897_PHI101_ALB1_746128_Aspergillus_fumigatus_reduced_virulence	A. fumigatus	IPR	IPR016039	Thiolase-like
O59897_PHI101_ALB1_746128_Aspergillus_fumigatus_reduced_virulence	A. fumigatus	GO	GO:0016740	transferase activity
O59897_PHI101_ALB1_746128_Aspergillus_fumigatus_reduced_virulence	A. fumigatus	GO	GO:0003824	catalytic activity
O59897_PHI101_ALB1_746128_Aspergillus_fumigatus_reduced_virulence	A. fumigatus	KO	K15321	WA; naphtho-gamma-pyrone polyketide synthase
O59897_PHI101_ALB1_746128_Aspergillus_fumigatus_reduced_virulence	A. fumigatus	KO	K15316	PKSA; noranthrone synthase [EC:2.3.1.221]
O59897_PHI101_ALB1_746128_Aspergillus_fumigatus_reduced_virulence	A. fumigatus	KO	K15317	APTA; asperthecin polyketide synthase
O60026_PHI116_PKSP_746128_Aspergillus_fumigatus_reduced_virulence	A. fumigatus	IPR	IPR014030	Beta-ketoacyl synthase, N-terminal
O60026_PHI116_PKSP_746128_Aspergillus_fumigatus_reduced_virulence	A. fumigatus	IPR	IPR030918	Polyketide product template domain
O60026_PHI116_PKSP_746128_Aspergillus_fumigatus_reduced_virulence	A. fumigatus	IPR	IPR016035	Acyl transferase/acyl hydrolase/lysophospholipase
O60026_PHI116_PKSP_746128_Aspergillus_fumigatus_reduced_virulence	A. fumigatus	IPR	IPR016039	Thiolase-like
O60026_PHI116_PKSP_746128_Aspergillus_fumigatus_reduced_virulence	A. fumigatus	IPR	IPR029058	Alpha/Beta hydrolase fold
O60026_PHI116_PKSP_746128_Aspergillus_fumigatus_reduced_virulence	A. fumigatus	IPR	IPR042104	Polyketide synthase, dehydratase domain superfamily
O60026_PHI116_PKSP_746128_Aspergillus_fumigatus_reduced_virulence	A. fumigatus	IPR	IPR020841	Polyketide synthase, beta-ketoacyl synthase domain
O60026_PHI116_PKSP_746128_Aspergillus_fumigatus_reduced_virulence	A. fumigatus	IPR	IPR020801	Polyketide synthase, acyl transferase domain
O60026_PHI116_PKSP_746128_Aspergillus_fumigatus_reduced_virulence	A. fumigatus	IPR	IPR032088	Starter unit:ACP transacylase
O60026_PHI116_PKSP_746128_Aspergillus_fumigatus_reduced_virulence	A. fumigatus	IPR	IPR001227	Acyl transferase domain superfamily
O60026_PHI116_PKSP_746128_Aspergillus_fumigatus_reduced_virulence	A. fumigatus	GO	GO:0003824	catalytic activity
O60026_PHI116_PKSP_746128_Aspergillus_fumigatus_reduced_virulence	A. fumigatus	GO	GO:0016740	transferase activity
O60026_PHI116_PKSP_746128_Aspergillus_fumigatus_reduced_virulence	A. fumigatus	KO	K15321	WA; naphtho-gamma-pyrone polyketide synthase
O60026_PHI116_PKSP_746128_Aspergillus_fumigatus_reduced_virulence	A. fumigatus	KO	K15316	PKSA; noranthrone synthase [EC:2.3.1.221]
O60026_PHI116_PKSP_746128_Aspergillus_fumigatus_reduced_virulence	A. fumigatus	KO	K15317	APTA; asperthecin polyketide synthase
P0C954_PHI434_GEL2_746128_Aspergillus_fumigatus_reduced_virulence	A. fumigatus	IPR	IPR004886	Glucanosyltransferase
P0C954_PHI434_GEL2_746128_Aspergillus_fumigatus_reduced_virulence	A. fumigatus	IPR	IPR017853	Glycoside hydrolase superfamily
P0C954_PHI434_GEL2_746128_Aspergillus_fumigatus_reduced_virulence	A. fumigatus	KO	K22834	GAS3; 1,3-beta-glucanosyltransferase GAS3 [EC:2.4.1.-]
P0C954_PHI434_GEL2_746128_Aspergillus_fumigatus_reduced_virulence	A. fumigatus	KO	K22835	GAS4; 1,3-beta-glucanosyltransferase GAS4 [EC:2.4.1.-]
P0C954_PHI434_GEL2_746128_Aspergillus_fumigatus_reduced_virulence	A. fumigatus	KO	K22836	GAS5; 1,3-beta-glucanosyltransferase GAS5 [EC:2.4.1.-]
P41749_PHI88_PECA_5059_Aspergillus_flavus_reduced_virulence	A. flavus	IPR	IPR012334	Pectin lyase fold
P41749_PHI88_PECA_5059_Aspergillus_flavus_reduced_virulence	A. flavus	IPR	IPR011050	Pectin lyase fold/virulence factor
P41749_PHI88_PECA_5059_Aspergillus_flavus_reduced_virulence	A. flavus	IPR	IPR000743	Glycoside hydrolase, family 28
P41749_PHI88_PECA_5059_Aspergillus_flavus_reduced_virulence	A. flavus	GO	GO:0004650	polygalacturonase activity
P41749_PHI88_PECA_5059_Aspergillus_flavus_reduced_virulence	A. flavus	GO	GO:0005975	carbohydrate metabolic process
P41749_PHI88_PECA_5059_Aspergillus_flavus_reduced_virulence	A. flavus	KO	K01184	E3.2.1.15; polygalacturonase [EC:3.2.1.15]
P54267_PHI565__PHI3044_chsG__CHSG_746128_Aspergillus_fumigatus_reduced_virulence__unaffected_pathogenicity	A. fumigatus	IPR	IPR004834	Fungal chitin synthase
P54267_PHI565__PHI3044_chsG__CHSG_746128_Aspergillus_fumigatus_reduced_virulence__unaffected_pathogenicity	A. fumigatus	GO	GO:0004100	chitin synthase activity
P54267_PHI565__PHI3044_chsG__CHSG_746128_Aspergillus_fumigatus_reduced_virulence__unaffected_pathogenicity	A. fumigatus	GO	GO:0006031	chitin biosynthetic process
P54267_PHI565__PHI3044_chsG__CHSG_746128_Aspergillus_fumigatus_reduced_virulence__unaffected_pathogenicity	A. fumigatus	KO	K00698	CHS1; chitin synthase [EC:2.4.1.16]
Q00049_PHI7768_NorA_AflE_5059_Aspergillus_flavus_reduced_virulence	A. flavus	IPR	IPR036812	NADP-dependent oxidoreductase domain superfamily
Q00049_PHI7768_NorA_AflE_5059_Aspergillus_flavus_reduced_virulence	A. flavus	IPR	IPR023210	NADP-dependent oxidoreductase domain
Q00049_PHI7768_NorA_AflE_5059_Aspergillus_flavus_reduced_virulence	A. flavus	KO	K05882	E1.1.1.91; aryl-alcohol dehydrogenase (NADP+) [EC:1.1.1.91]
Q00049_PHI7768_NorA_AflE_5059_Aspergillus_flavus_reduced_virulence	A. flavus	KO	K23107	yajO; 1-deoxyxylulose-5-phosphate synthase [EC:1.1.-.-]
Q00202_PHI398_PacC_162425_Aspergillus_nidulans_reduced_virulence	A. nidulans	KO	K09233	GLIS2; zinc finger protein GLIS2
Q27PP1_PHI830_ERGA_162425_Aspergillus_nidulans_chemistry_target_resistance_to_chemical	A. nidulans	IPR	IPR013698	Squalene epoxidase
Q27PP1_PHI830_ERGA_162425_Aspergillus_nidulans_chemistry_target_resistance_to_chemical	A. nidulans	GO	GO:0004506	squalene monooxygenase activity
Q27PP1_PHI830_ERGA_162425_Aspergillus_nidulans_chemistry_target_resistance_to_chemical	A. nidulans	GO	GO:0016021	integral component of membrane
Q27PP1_PHI830_ERGA_162425_Aspergillus_nidulans_chemistry_target_resistance_to_chemical	A. nidulans	GO	GO:0050660	flavin adenine dinucleotide binding
Q27PP1_PHI830_ERGA_162425_Aspergillus_nidulans_chemistry_target_resistance_to_chemical	A. nidulans	GO	GO:0055114	oxidation-reduction process
Q27PP1_PHI830_ERGA_162425_Aspergillus_nidulans_chemistry_target_resistance_to_chemical	A. nidulans	KO	K00511	SQLE, ERG1; squalene monooxygenase [EC:1.14.14.17]
Q2KNE4_PHI3881_LaeA_5059_Aspergillus_flavus_reduced_virulence	A. flavus	KO	K22123	GLIN; gliotoxin biosynthesis N-methyltransferase [EC:2.1.1.-]
Q2UEH7_PHI6872_atrR_746128_Aspergillus_fumigatus_reduced_virulence	A. fumigatus	KO	K09241	GAL4; transcriptional regulatory protein GAL4
Q2UEH7_PHI6872_atrR_746128_Aspergillus_fumigatus_reduced_virulence	A. fumigatus	KO	K09248	PUT3; proline utilization trans-activator
Q4W9P7_PHI3046_CHSB_746128_Aspergillus_fumigatus_unaffected_pathogenicity	A. fumigatus	IPR	IPR004834	Fungal chitin synthase
Q4W9P7_PHI3046_CHSB_746128_Aspergillus_fumigatus_unaffected_pathogenicity	A. fumigatus	GO	GO:0004100	chitin synthase activity
Q4W9P7_PHI3046_CHSB_746128_Aspergillus_fumigatus_unaffected_pathogenicity	A. fumigatus	GO	GO:0006031	chitin biosynthetic process
Q4W9P7_PHI3046_CHSB_746128_Aspergillus_fumigatus_unaffected_pathogenicity	A. fumigatus	KO	K00698	CHS1; chitin synthase [EC:2.4.1.16]
Q4W9Q8_PHI9255_msbA_AFUA_4G04070_746128_Aspergillus_fumigatus_increased_virulence_hypervirulence	A. fumigatus	KO	K19849	MSB2; signaling mucin MSB2
Q4W9S1_PHI6557_cysB_746128_Aspergillus_fumigatus_unaffected_pathogenicity__reduced_virulence	A. fumigatus	KO	K01738	cysK; cysteine synthase [EC:2.5.1.47]
Q4W9X3_PHI3275_fhpA_746128_Aspergillus_fumigatus_unaffected_pathogenicity	A. fumigatus	IPR	IPR012292	Globin/Protoglobin
Q4W9X3_PHI3275_fhpA_746128_Aspergillus_fumigatus_unaffected_pathogenicity	A. fumigatus	GO	GO:0019825	oxygen binding
Q4W9X3_PHI3275_fhpA_746128_Aspergillus_fumigatus_unaffected_pathogenicity	A. fumigatus	GO	GO:0020037	heme binding
Q4W9X3_PHI3275_fhpA_746128_Aspergillus_fumigatus_unaffected_pathogenicity	A. fumigatus	KO	K05916	hmp, YHB1; nitric oxide dioxygenase [EC:1.14.12.17]
Q4WAR8_PHI5365_SomA_746128_Aspergillus_fumigatus_reduced_virulence	A. fumigatus	KO	K21391	ADN3; adhesion defective protein 3
Q4WAU2_PHI9148_cpsA_746128_Aspergillus_fumigatus_reduced_virulence	A. fumigatus	KO	K00752	hasA; hyaluronan synthase [EC:2.4.1.212]
Q4WBL9_PHI4672_AmcA_746128_Aspergillus_fumigatus_unaffected_pathogenicity	A. fumigatus	IPR	IPR023395	Mitochondrial carrier domain superfamily
Q4WBL9_PHI4672_AmcA_746128_Aspergillus_fumigatus_unaffected_pathogenicity	A. fumigatus	KO	K15114	ORT1; mitochondrial ornithine carrier protein
Q4WBL9_PHI4672_AmcA_746128_Aspergillus_fumigatus_unaffected_pathogenicity	A. fumigatus	KO	K15109	SLC25A20_29, CACT, CACL, CRC1; solute carrier family 25 (mitochondrial carnitine/acylcarnitine transporter), member 20/29
Q4WBL9_PHI4672_AmcA_746128_Aspergillus_fumigatus_unaffected_pathogenicity	A. fumigatus	KO	K15101	SLC25A2_15, ORNT; solute carrier family 25 (mitochondrial ornithine transporter) member 2/15
Q4WC12_PHI3276_fhpB_746128_Aspergillus_fumigatus_unaffected_pathogenicity	A. fumigatus	IPR	IPR012292	Globin/Protoglobin
Q4WC12_PHI3276_fhpB_746128_Aspergillus_fumigatus_unaffected_pathogenicity	A. fumigatus	GO	GO:0019825	oxygen binding
Q4WC12_PHI3276_fhpB_746128_Aspergillus_fumigatus_unaffected_pathogenicity	A. fumigatus	GO	GO:0020037	heme binding
Q4WC12_PHI3276_fhpB_746128_Aspergillus_fumigatus_unaffected_pathogenicity	A. fumigatus	KO	K05916	hmp, YHB1; nitric oxide dioxygenase [EC:1.14.12.17]
Q4WC12_PHI3276_fhpB_746128_Aspergillus_fumigatus_unaffected_pathogenicity	A. fumigatus	KO	K04563	CDC28, CDC2; cyclin-dependent kinase [EC:2.7.11.22]
Q4WC58_PHI3050_CHSF_746128_Aspergillus_fumigatus_reduced_virulence	A. fumigatus	KO	K00698	CHS1; chitin synthase [EC:2.4.1.16]
Q4WCL5_PHI2529_ERG10_746128_Aspergillus_fumigatus_lethal	A. fumigatus	IPR	IPR020616	Thiolase, N-terminal
Q4WCL5_PHI2529_ERG10_746128_Aspergillus_fumigatus_lethal	A. fumigatus	IPR	IPR002155	Thiolase
Q4WCL5_PHI2529_ERG10_746128_Aspergillus_fumigatus_lethal	A. fumigatus	IPR	IPR016039	Thiolase-like
Q4WCL5_PHI2529_ERG10_746128_Aspergillus_fumigatus_lethal	A. fumigatus	GO	GO:0016747	transferase activity, transferring acyl groups other than amino-acyl groups
Q4WCL5_PHI2529_ERG10_746128_Aspergillus_fumigatus_lethal	A. fumigatus	GO	GO:0003824	catalytic activity
Q4WCL5_PHI2529_ERG10_746128_Aspergillus_fumigatus_lethal	A. fumigatus	KO	K00626	E2.3.1.9, atoB; acetyl-CoA C-acetyltransferase [EC:2.3.1.9]
Q4WCL5_PHI2529_ERG10_746128_Aspergillus_fumigatus_lethal	A. fumigatus	KO	K00632	fadA, fadI; acetyl-CoA acyltransferase [EC:2.3.1.16]
Q4WCL5_PHI2529_ERG10_746128_Aspergillus_fumigatus_lethal	A. fumigatus	KO	K07508	ACAA2; acetyl-CoA acyltransferase 2 [EC:2.3.1.16]
Q4WCS9_PHI6476_gin4_746128_Aspergillus_fumigatus_reduced_virulence	A. fumigatus	IPR	IPR000719	Protein kinase domain
Q4WCS9_PHI6476_gin4_746128_Aspergillus_fumigatus_reduced_virulence	A. fumigatus	IPR	IPR011009	Protein kinase-like domain superfamily
Q4WCS9_PHI6476_gin4_746128_Aspergillus_fumigatus_reduced_virulence	A. fumigatus	GO	GO:0004672	protein kinase activity
Q4WCS9_PHI6476_gin4_746128_Aspergillus_fumigatus_reduced_virulence	A. fumigatus	GO	GO:0005524	ATP binding
Q4WCS9_PHI6476_gin4_746128_Aspergillus_fumigatus_reduced_virulence	A. fumigatus	GO	GO:0006468	protein phosphorylation
Q4WCS9_PHI6476_gin4_746128_Aspergillus_fumigatus_reduced_virulence	A. fumigatus	KO	K02515	HSL1; serine/threonine-protein kinase HSL1, negative regulator of Swe1 kinase [EC:2.7.11.-]
Q4WCS9_PHI6476_gin4_746128_Aspergillus_fumigatus_reduced_virulence	A. fumigatus	KO	K06668	GIN4; serine/threonine-protein kinase GIN4 [EC:2.7.11.-]
Q4WCS9_PHI6476_gin4_746128_Aspergillus_fumigatus_reduced_virulence	A. fumigatus	KO	K08796	BRSK; BR serine/threonine kinase [EC:2.7.11.1]
Q4WCW8_PHI3467_mtfA_746128_Aspergillus_fumigatus_reduced_virulence	A. fumigatus	KO	K09191	GTF3A; general transcription factor IIIA
Q4WCZ1_PHI2969_argEF_746128_Aspergillus_fumigatus_reduced_virulence	A. fumigatus	IPR	IPR036393	Acetylglutamate kinase-like superfamily
Q4WCZ1_PHI2969_argEF_746128_Aspergillus_fumigatus_reduced_virulence	A. fumigatus	IPR	IPR011241	Bifunctional acetylglutamate kinase/N-acetyl-gamma-glutamyl-phosphate reductase
Q4WCZ1_PHI2969_argEF_746128_Aspergillus_fumigatus_reduced_virulence	A. fumigatus	IPR	IPR041734	N-Acetyl-L-glutamate kinase, fungal-type
Q4WCZ1_PHI2969_argEF_746128_Aspergillus_fumigatus_reduced_virulence	A. fumigatus	IPR	IPR000706	N-acetyl-gamma-glutamyl-phosphate reductase, type 1
Q4WCZ1_PHI2969_argEF_746128_Aspergillus_fumigatus_reduced_virulence	A. fumigatus	IPR	IPR004662	Acetylglutamate kinase family
Q4WCZ1_PHI2969_argEF_746128_Aspergillus_fumigatus_reduced_virulence	A. fumigatus	IPR	IPR006855	Vertebrate-like NAGS Gcn5-related N-acetyltransferase (GNAT) domain
Q4WCZ1_PHI2969_argEF_746128_Aspergillus_fumigatus_reduced_virulence	A. fumigatus	GO	GO:0003942	N-acetyl-gamma-glutamyl-phosphate reductase activity
Q4WCZ1_PHI2969_argEF_746128_Aspergillus_fumigatus_reduced_virulence	A. fumigatus	GO	GO:0003991	acetylglutamate kinase activity
Q4WCZ1_PHI2969_argEF_746128_Aspergillus_fumigatus_reduced_virulence	A. fumigatus	GO	GO:0005739	mitochondrion
Q4WCZ1_PHI2969_argEF_746128_Aspergillus_fumigatus_reduced_virulence	A. fumigatus	GO	GO:0006526	arginine biosynthetic process
Q4WCZ1_PHI2969_argEF_746128_Aspergillus_fumigatus_reduced_virulence	A. fumigatus	GO	GO:0055114	oxidation-reduction process
Q4WCZ1_PHI2969_argEF_746128_Aspergillus_fumigatus_reduced_virulence	A. fumigatus	GO	GO:0005737	cytoplasm
Q4WCZ1_PHI2969_argEF_746128_Aspergillus_fumigatus_reduced_virulence	A. fumigatus	KO	K12659	ARG56; N-acetyl-gamma-glutamyl-phosphate reductase / acetylglutamate kinase [EC:1.2.1.38 2.7.2.8]
Q4WCZ1_PHI2969_argEF_746128_Aspergillus_fumigatus_reduced_virulence	A. fumigatus	KO	K22478	K22478; bifunctional N-acetylglutamate synthase/kinase [EC:2.3.1.1 2.7.2.8]
Q4WDG8_PHI2516__PHI6441_HIS3__hisB_746128_Aspergillus_fumigatus_lethal__reduced_virulence	A. fumigatus	IPR	IPR000807	Imidazoleglycerol-phosphate dehydratase
Q4WDG8_PHI2516__PHI6441_HIS3__hisB_746128_Aspergillus_fumigatus_lethal__reduced_virulence	A. fumigatus	GO	GO:0000105	histidine biosynthetic process
Q4WDG8_PHI2516__PHI6441_HIS3__hisB_746128_Aspergillus_fumigatus_lethal__reduced_virulence	A. fumigatus	GO	GO:0004424	imidazoleglycerol-phosphate dehydratase activity
Q4WDG8_PHI2516__PHI6441_HIS3__hisB_746128_Aspergillus_fumigatus_lethal__reduced_virulence	A. fumigatus	KO	K01693	hisB; imidazoleglycerol-phosphate dehydratase [EC:4.2.1.19]
Q4WDG8_PHI2516__PHI6441_HIS3__hisB_746128_Aspergillus_fumigatus_lethal__reduced_virulence	A. fumigatus	KO	K01089	hisB; imidazoleglycerol-phosphate dehydratase / histidinol-phosphatase [EC:4.2.1.19 3.1.3.15]
Q4WDL0_PHI2525_TOM40_746128_Aspergillus_fumigatus_lethal	A. fumigatus	IPR	IPR037930	Tom40
Q4WDL0_PHI2525_TOM40_746128_Aspergillus_fumigatus_lethal	A. fumigatus	IPR	IPR027246	Eukaryotic porin/Tom40
Q4WDL0_PHI2525_TOM40_746128_Aspergillus_fumigatus_lethal	A. fumigatus	GO	GO:0005741	mitochondrial outer membrane
Q4WDL0_PHI2525_TOM40_746128_Aspergillus_fumigatus_lethal	A. fumigatus	GO	GO:0008320	protein transmembrane transporter activity
Q4WDL0_PHI2525_TOM40_746128_Aspergillus_fumigatus_lethal	A. fumigatus	GO	GO:0030150	protein import into mitochondrial matrix
Q4WDL0_PHI2525_TOM40_746128_Aspergillus_fumigatus_lethal	A. fumigatus	GO	GO:0055085	transmembrane transport
Q4WDL0_PHI2525_TOM40_746128_Aspergillus_fumigatus_lethal	A. fumigatus	KO	K11518	TOM40; mitochondrial import receptor subunit TOM40
Q4WDW4_PHI8859_RgsD_Afu5g00900_746128_Aspergillus_fumigatus_increased_virulence_hypervirulence	A. fumigatus	KO	K16526	AKAP10; A-kinase anchor protein 10
Q4WEC9_PHI6475_parA_746128_Aspergillus_fumigatus_unaffected_pathogenicity	A. fumigatus	IPR	IPR002554	Protein phosphatase 2A, regulatory B subunit, B56
Q4WEC9_PHI6475_parA_746128_Aspergillus_fumigatus_unaffected_pathogenicity	A. fumigatus	IPR	IPR016024	Armadillo-type fold
Q4WEC9_PHI6475_parA_746128_Aspergillus_fumigatus_unaffected_pathogenicity	A. fumigatus	IPR	IPR011989	Armadillo-like helical
Q4WEC9_PHI6475_parA_746128_Aspergillus_fumigatus_unaffected_pathogenicity	A. fumigatus	GO	GO:0000159	protein phosphatase type 2A complex
Q4WEC9_PHI6475_parA_746128_Aspergillus_fumigatus_unaffected_pathogenicity	A. fumigatus	GO	GO:0007165	signal transduction
Q4WEC9_PHI6475_parA_746128_Aspergillus_fumigatus_unaffected_pathogenicity	A. fumigatus	GO	GO:0019888	protein phosphatase regulator activity
Q4WEC9_PHI6475_parA_746128_Aspergillus_fumigatus_unaffected_pathogenicity	A. fumigatus	KO	K11584	PPP2R5; serine/threonine-protein phosphatase 2A regulatory subunit B'
Q4WEI0_PHI4894_aspC_746128_Aspergillus_fumigatus_unaffected_pathogenicity__increased_virulence_hypervirulence	A. fumigatus	IPR	IPR030379	Septin-type guanine nucleotide-binding (G) domain
Q4WEI0_PHI4894_aspC_746128_Aspergillus_fumigatus_unaffected_pathogenicity__increased_virulence_hypervirulence	A. fumigatus	IPR	IPR016491	Septin
Q4WEI0_PHI4894_aspC_746128_Aspergillus_fumigatus_unaffected_pathogenicity__increased_virulence_hypervirulence	A. fumigatus	GO	GO:0005525	GTP binding
Q4WEI0_PHI4894_aspC_746128_Aspergillus_fumigatus_unaffected_pathogenicity__increased_virulence_hypervirulence	A. fumigatus	KO	K16948	CDC12; cell division control protein 12
Q4WEI0_PHI4894_aspC_746128_Aspergillus_fumigatus_unaffected_pathogenicity__increased_virulence_hypervirulence	A. fumigatus	KO	K12773	SPR3; sporulation-regulated protein 3
Q4WEI0_PHI4894_aspC_746128_Aspergillus_fumigatus_unaffected_pathogenicity__increased_virulence_hypervirulence	A. fumigatus	KO	K16944	SEPT7, CDC3; septin 7
Q4WEM7_PHI2521_GUS1_746128_Aspergillus_fumigatus_lethal	A. fumigatus	IPR	IPR020058	Glutamyl/glutaminyl-tRNA synthetase, class Ib, catalytic domain
Q4WEM7_PHI2521_GUS1_746128_Aspergillus_fumigatus_lethal	A. fumigatus	IPR	IPR014729	Rossmann-like alpha/beta/alpha sandwich fold
Q4WEM7_PHI2521_GUS1_746128_Aspergillus_fumigatus_lethal	A. fumigatus	IPR	IPR004526	Glutamyl-tRNA synthetase, archaeal/eukaryotic cytosolic
Q4WEM7_PHI2521_GUS1_746128_Aspergillus_fumigatus_lethal	A. fumigatus	GO	GO:0004812	aminoacyl-tRNA ligase activity
Q4WEM7_PHI2521_GUS1_746128_Aspergillus_fumigatus_lethal	A. fumigatus	GO	GO:0005524	ATP binding
Q4WEM7_PHI2521_GUS1_746128_Aspergillus_fumigatus_lethal	A. fumigatus	GO	GO:0043039	tRNA aminoacylation
Q4WEM7_PHI2521_GUS1_746128_Aspergillus_fumigatus_lethal	A. fumigatus	GO	GO:0000166	nucleotide binding
Q4WEM7_PHI2521_GUS1_746128_Aspergillus_fumigatus_lethal	A. fumigatus	GO	GO:0004818	glutamate-tRNA ligase activity
Q4WEM7_PHI2521_GUS1_746128_Aspergillus_fumigatus_lethal	A. fumigatus	GO	GO:0005737	cytoplasm
Q4WEM7_PHI2521_GUS1_746128_Aspergillus_fumigatus_lethal	A. fumigatus	GO	GO:0006424	glutamyl-tRNA aminoacylation
Q4WEM7_PHI2521_GUS1_746128_Aspergillus_fumigatus_lethal	A. fumigatus	KO	K14163	EPRS; bifunctional glutamyl/prolyl-tRNA synthetase [EC:6.1.1.17 6.1.1.15]
Q4WEM7_PHI2521_GUS1_746128_Aspergillus_fumigatus_lethal	A. fumigatus	KO	K01886	QARS, glnS; glutaminyl-tRNA synthetase [EC:6.1.1.18]
Q4WEN8_PHI2522_SPE2_746128_Aspergillus_fumigatus_lethal	A. fumigatus	IPR	IPR001985	S-adenosylmethionine decarboxylase
Q4WEN8_PHI2522_SPE2_746128_Aspergillus_fumigatus_lethal	A. fumigatus	IPR	IPR016067	S-adenosylmethionine decarboxylase, core
Q4WEN8_PHI2522_SPE2_746128_Aspergillus_fumigatus_lethal	A. fumigatus	GO	GO:0004014	adenosylmethionine decarboxylase activity
Q4WEN8_PHI2522_SPE2_746128_Aspergillus_fumigatus_lethal	A. fumigatus	GO	GO:0006597	spermine biosynthetic process
Q4WEN8_PHI2522_SPE2_746128_Aspergillus_fumigatus_lethal	A. fumigatus	GO	GO:0008295	spermidine biosynthetic process
Q4WEN8_PHI2522_SPE2_746128_Aspergillus_fumigatus_lethal	A. fumigatus	KO	K01611	speD, AMD1; S-adenosylmethionine decarboxylase [EC:4.1.1.50]
Q4WER3_PHI2512_HapX_746128_Aspergillus_fumigatus_reduced_virulence	A. fumigatus	KO	K09043	YAP; AP-1-like transcription factor
Q4WER9_PHI8934_ldpA_Afu5g03980_746128_Aspergillus_fumigatus_unaffected_pathogenicity	A. fumigatus	KO	K19223	lytF, cwlE; peptidoglycan DL-endopeptidase LytF [EC:3.4.-.-]
Q4WES1_PHI2550_NOB1_746128_Aspergillus_fumigatus_lethal	A. fumigatus	IPR	IPR017117	Ribonuclease Nob1, eukaryote
Q4WES1_PHI2550_NOB1_746128_Aspergillus_fumigatus_lethal	A. fumigatus	GO	GO:0000469	cleavage involved in rRNA processing
Q4WES1_PHI2550_NOB1_746128_Aspergillus_fumigatus_lethal	A. fumigatus	GO	GO:0004521	endoribonuclease activity
Q4WES1_PHI2550_NOB1_746128_Aspergillus_fumigatus_lethal	A. fumigatus	GO	GO:0042274	ribosomal small subunit biogenesis
Q4WES1_PHI2550_NOB1_746128_Aspergillus_fumigatus_lethal	A. fumigatus	KO	K11883	NOB1; RNA-binding protein NOB1
Q4WF54_PHI2322_SidH_746128_Aspergillus_fumigatus_reduced_virulence	A. fumigatus	IPR	IPR001753	Enoyl-CoA hydratase/isomerase
Q4WF54_PHI2322_SidH_746128_Aspergillus_fumigatus_reduced_virulence	A. fumigatus	IPR	IPR029045	ClpP/crotonase-like domain superfamily
Q4WF54_PHI2322_SidH_746128_Aspergillus_fumigatus_reduced_virulence	A. fumigatus	GO	GO:0003824	catalytic activity
Q4WF54_PHI2322_SidH_746128_Aspergillus_fumigatus_reduced_virulence	A. fumigatus	KO	K22150	SIDH; mevalonyl-CoA hydratase
Q4WF54_PHI2322_SidH_746128_Aspergillus_fumigatus_reduced_virulence	A. fumigatus	KO	K08299	caiD; crotonobetainyl-CoA hydratase [EC:4.2.1.149]
Q4WF54_PHI2322_SidH_746128_Aspergillus_fumigatus_reduced_virulence	A. fumigatus	KO	K22836	GAS5; 1,3-beta-glucanosyltransferase GAS5 [EC:2.4.1.-]
Q4WGK7_PHI4893_aspB_746128_Aspergillus_fumigatus_unaffected_pathogenicity__increased_virulence_hypervirulence	A. fumigatus	IPR	IPR016491	Septin
Q4WGK7_PHI4893_aspB_746128_Aspergillus_fumigatus_unaffected_pathogenicity__increased_virulence_hypervirulence	A. fumigatus	IPR	IPR030379	Septin-type guanine nucleotide-binding (G) domain
Q4WGK7_PHI4893_aspB_746128_Aspergillus_fumigatus_unaffected_pathogenicity__increased_virulence_hypervirulence	A. fumigatus	GO	GO:0005525	GTP binding
Q4WGK7_PHI4893_aspB_746128_Aspergillus_fumigatus_unaffected_pathogenicity__increased_virulence_hypervirulence	A. fumigatus	KO	K16944	SEPT7, CDC3; septin 7
Q4WGK7_PHI4893_aspB_746128_Aspergillus_fumigatus_unaffected_pathogenicity__increased_virulence_hypervirulence	A. fumigatus	KO	K16939	SEPT6_8_11; septin 6/8/11
Q4WGK7_PHI4893_aspB_746128_Aspergillus_fumigatus_unaffected_pathogenicity__increased_virulence_hypervirulence	A. fumigatus	KO	K16943	SEPT4; septin 4
Q4WGN8_PHI8590_met8_AFUA_7G05680_746128_Aspergillus_fumigatus_reduced_virulence__unaffected_pathogenicity	A. fumigatus	KO	K02304	MET8; precorrin-2 dehydrogenase / sirohydrochlorin ferrochelatase [EC:1.3.1.76 4.99.1.4]
Q4WGN8_PHI8590_met8_AFUA_7G05680_746128_Aspergillus_fumigatus_reduced_virulence__unaffected_pathogenicity	A. fumigatus	KO	K00589	MET1; uroporphyrin-III C-methyltransferase [EC:2.1.1.107]
Q4WGR1_PHI2541_OLE1_746128_Aspergillus_fumigatus_lethal	A. fumigatus	IPR	IPR015876	Acyl-CoA desaturase
Q4WGR1_PHI2541_OLE1_746128_Aspergillus_fumigatus_lethal	A. fumigatus	IPR	IPR009160	Acyl-CoA desaturase, haem/steroid binding domain-containing
Q4WGR1_PHI2541_OLE1_746128_Aspergillus_fumigatus_lethal	A. fumigatus	GO	GO:0016717	oxidoreductase activity, acting on paired donors, with oxidation of a pair of donors resulting in the reduction of molecular oxygen to two molecules of water
Q4WGR1_PHI2541_OLE1_746128_Aspergillus_fumigatus_lethal	A. fumigatus	GO	GO:0055114	oxidation-reduction process
Q4WGR1_PHI2541_OLE1_746128_Aspergillus_fumigatus_lethal	A. fumigatus	GO	GO:0004768	stearoyl-CoA 9-desaturase activity
Q4WGR1_PHI2541_OLE1_746128_Aspergillus_fumigatus_lethal	A. fumigatus	GO	GO:0006636	unsaturated fatty acid biosynthetic process
Q4WGR1_PHI2541_OLE1_746128_Aspergillus_fumigatus_lethal	A. fumigatus	GO	GO:0016021	integral component of membrane
Q4WGR1_PHI2541_OLE1_746128_Aspergillus_fumigatus_lethal	A. fumigatus	KO	K00507	SCD, desC; stearoyl-CoA desaturase (Delta-9 desaturase) [EC:1.14.19.1]
Q4WGR1_PHI2541_OLE1_746128_Aspergillus_fumigatus_lethal	A. fumigatus	KO	K23054	desC; sn-1 stearoyl-lipid 9-desaturase [EC:1.14.19.28]
Q4WGR1_PHI2541_OLE1_746128_Aspergillus_fumigatus_lethal	A. fumigatus	KO	K21709	DESAT1; (11Z)-hexadec-11-enoyl-CoA conjugase [EC:1.14.19.15]
Q4WHA4_PHI7694_FlcC_746128_Aspergillus_fumigatus_loss_of_pathogenicity	A. fumigatus	IPR	IPR010308	TRP, C-terminal
Q4WHA4_PHI7694_FlcC_746128_Aspergillus_fumigatus_loss_of_pathogenicity	A. fumigatus	IPR	IPR032800	ML-like domain
Q4WHA4_PHI7694_FlcC_746128_Aspergillus_fumigatus_loss_of_pathogenicity	A. fumigatus	KO	K23292	LNPK; endoplasmic reticulum junction formation protein lunapark
Q4WHH1_PHI2547_ESF1_746128_Aspergillus_fumigatus_lethal	A. fumigatus	KO	K11294	NCL, NSR1; nucleolin
Q4WHP3_PHI9261_pakA_Afu2g04680_746128_Aspergillus_fumigatus_reduced_virulence	A. fumigatus	IPR	IPR011009	Protein kinase-like domain superfamily
Q4WHP3_PHI9261_pakA_Afu2g04680_746128_Aspergillus_fumigatus_reduced_virulence	A. fumigatus	IPR	IPR000719	Protein kinase domain
Q4WHP3_PHI9261_pakA_Afu2g04680_746128_Aspergillus_fumigatus_reduced_virulence	A. fumigatus	GO	GO:0004672	protein kinase activity
Q4WHP3_PHI9261_pakA_Afu2g04680_746128_Aspergillus_fumigatus_reduced_virulence	A. fumigatus	GO	GO:0005524	ATP binding
Q4WHP3_PHI9261_pakA_Afu2g04680_746128_Aspergillus_fumigatus_reduced_virulence	A. fumigatus	GO	GO:0006468	protein phosphorylation
Q4WHP3_PHI9261_pakA_Afu2g04680_746128_Aspergillus_fumigatus_reduced_virulence	A. fumigatus	KO	K04409	PAK1; p21-activated kinase 1 [EC:2.7.11.1]
Q4WHP3_PHI9261_pakA_Afu2g04680_746128_Aspergillus_fumigatus_reduced_virulence	A. fumigatus	KO	K04410	PAK2; p21-activated kinase 2 [EC:2.7.11.1]
Q4WHP3_PHI9261_pakA_Afu2g04680_746128_Aspergillus_fumigatus_reduced_virulence	A. fumigatus	KO	K19833	CLA4; serine/threonine-protein kinase CLA4 [EC:2.7.11.1]
Q4WIG8_PHI7074_rtfa_746128_Aspergillus_fumigatus_reduced_virulence	A. fumigatus	KO	K15178	RTF1; RNA polymerase-associated protein RTF1
Q4WIH1_PHI3045_CHSA_746128_Aspergillus_fumigatus_unaffected_pathogenicity	A. fumigatus	IPR	IPR004834	Fungal chitin synthase
Q4WIH1_PHI3045_CHSA_746128_Aspergillus_fumigatus_unaffected_pathogenicity	A. fumigatus	GO	GO:0004100	chitin synthase activity
Q4WIH1_PHI3045_CHSA_746128_Aspergillus_fumigatus_unaffected_pathogenicity	A. fumigatus	GO	GO:0006031	chitin biosynthetic process
Q4WIH1_PHI3045_CHSA_746128_Aspergillus_fumigatus_unaffected_pathogenicity	A. fumigatus	KO	K00698	CHS1; chitin synthase [EC:2.4.1.16]
Q4WIN1_PHI3362__PHI6862__PHI6873_SrbA__srbA_746128_Aspergillus_fumigatus_reduced_virulence	A. fumigatus	IPR	IPR019006	Sterol regulatory element-binding protein 1, C-terminal
Q4WIN1_PHI3362__PHI6862__PHI6873_SrbA__srbA_746128_Aspergillus_fumigatus_reduced_virulence	A. fumigatus	GO	GO:0032933	SREBP signaling pathway
Q4WIN1_PHI3362__PHI6862__PHI6873_SrbA__srbA_746128_Aspergillus_fumigatus_reduced_virulence	A. fumigatus	GO	GO:0045944	positive regulation of transcription by RNA polymerase II
Q4WIN1_PHI3362__PHI6862__PHI6873_SrbA__srbA_746128_Aspergillus_fumigatus_reduced_virulence	A. fumigatus	KO	K07197	SREBP1, SREBF1; sterol regulatory element-binding transcription factor 1
Q4WIN8_PHI7167_cufA_746128_Aspergillus_fumigatus_unaffected_pathogenicity	A. fumigatus	KO	K09281	K09281; copper-fist transcription factor
Q4WIQ3_PHI3277_gnoA_746128_Aspergillus_fumigatus_unaffected_pathogenicity	A. fumigatus	IPR	IPR011032	GroES-like superfamily
Q4WIQ3_PHI3277_gnoA_746128_Aspergillus_fumigatus_unaffected_pathogenicity	A. fumigatus	IPR	IPR014183	Alcohol dehydrogenase class III
Q4WIQ3_PHI3277_gnoA_746128_Aspergillus_fumigatus_unaffected_pathogenicity	A. fumigatus	GO	GO:0006069	ethanol oxidation
Q4WIQ3_PHI3277_gnoA_746128_Aspergillus_fumigatus_unaffected_pathogenicity	A. fumigatus	GO	GO:0008270	zinc ion binding
Q4WIQ3_PHI3277_gnoA_746128_Aspergillus_fumigatus_unaffected_pathogenicity	A. fumigatus	GO	GO:0051903	S-(hydroxymethyl)glutathione dehydrogenase activity
Q4WIQ3_PHI3277_gnoA_746128_Aspergillus_fumigatus_unaffected_pathogenicity	A. fumigatus	GO	GO:0055114	oxidation-reduction process
Q4WIQ3_PHI3277_gnoA_746128_Aspergillus_fumigatus_unaffected_pathogenicity	A. fumigatus	KO	K00121	frmA, ADH5, adhC; S-(hydroxymethyl)glutathione dehydrogenase / alcohol dehydrogenase [EC:1.1.1.284 1.1.1.1]
Q4WIQ3_PHI3277_gnoA_746128_Aspergillus_fumigatus_unaffected_pathogenicity	A. fumigatus	KO	K13951	ADH1_7; alcohol dehydrogenase 1/7 [EC:1.1.1.1]
Q4WIQ3_PHI3277_gnoA_746128_Aspergillus_fumigatus_unaffected_pathogenicity	A. fumigatus	KO	K13980	ADH4; alcohol dehydrogenase 4 [EC:1.1.1.1]
Q4WJ71_PHI2539_CDS1_746128_Aspergillus_fumigatus_lethal	A. fumigatus	IPR	IPR016720	Phosphatidate cytidylyltransferase, eukaryota
Q4WJ71_PHI2539_CDS1_746128_Aspergillus_fumigatus_lethal	A. fumigatus	GO	GO:0004605	phosphatidate cytidylyltransferase activity
Q4WJ71_PHI2539_CDS1_746128_Aspergillus_fumigatus_lethal	A. fumigatus	KO	K00981	E2.7.7.41, CDS1, CDS2, cdsA; phosphatidate cytidylyltransferase [EC:2.7.7.41]
Q4WJ77_PHI7654_aroB_746128_Aspergillus_fumigatus_reduced_virulence	A. fumigatus	IPR	IPR000453	Chorismate synthase
Q4WJ77_PHI7654_aroB_746128_Aspergillus_fumigatus_reduced_virulence	A. fumigatus	IPR	IPR035904	Chorismate synthase AroC superfamily
Q4WJ77_PHI7654_aroB_746128_Aspergillus_fumigatus_reduced_virulence	A. fumigatus	GO	GO:0004107	chorismate synthase activity
Q4WJ77_PHI7654_aroB_746128_Aspergillus_fumigatus_reduced_virulence	A. fumigatus	GO	GO:0009073	aromatic amino acid family biosynthetic process
Q4WJ77_PHI7654_aroB_746128_Aspergillus_fumigatus_reduced_virulence	A. fumigatus	KO	K01736	aroC; chorismate synthase [EC:4.2.3.5]
Q4WJ81_PHI2509__PHI9081_CrzA_746128_Aspergillus_fumigatus_loss_of_pathogenicity__reduced_virulence	A. fumigatus	KO	K21543	CRZ1, CRZA; transcription factor CRZ1
Q4WJD1_PHI6670_SchA_746128_Aspergillus_fumigatus_loss_of_pathogenicity	A. fumigatus	IPR	IPR011009	Protein kinase-like domain superfamily
Q4WJD1_PHI6670_SchA_746128_Aspergillus_fumigatus_loss_of_pathogenicity	A. fumigatus	IPR	IPR000719	Protein kinase domain
Q4WJD1_PHI6670_SchA_746128_Aspergillus_fumigatus_loss_of_pathogenicity	A. fumigatus	GO	GO:0004672	protein kinase activity
Q4WJD1_PHI6670_SchA_746128_Aspergillus_fumigatus_loss_of_pathogenicity	A. fumigatus	GO	GO:0005524	ATP binding
Q4WJD1_PHI6670_SchA_746128_Aspergillus_fumigatus_loss_of_pathogenicity	A. fumigatus	GO	GO:0006468	protein phosphorylation
Q4WJD1_PHI6670_SchA_746128_Aspergillus_fumigatus_loss_of_pathogenicity	A. fumigatus	KO	K19800	SCH9; serine/threonine protein kinase SCH9 [EC:2.7.11.1]
Q4WJD1_PHI6670_SchA_746128_Aspergillus_fumigatus_loss_of_pathogenicity	A. fumigatus	KO	K13303	SGK2; serum/glucocorticoid-regulated kinase 2 [EC:2.7.11.1]
Q4WJD1_PHI6670_SchA_746128_Aspergillus_fumigatus_loss_of_pathogenicity	A. fumigatus	KO	K04456	AKT; RAC serine/threonine-protein kinase [EC:2.7.11.1]
Q4WJH3_PHI6752_GrrA_746128_Aspergillus_fumigatus_unaffected_pathogenicity	A. fumigatus	KO	K03360	GRR1; F-box and leucine-rich repeat protein GRR1
Q4WJH3_PHI6752_GrrA_746128_Aspergillus_fumigatus_unaffected_pathogenicity	A. fumigatus	KO	K10283	FBXL17; F-box and leucine-rich repeat protein 17
Q4WJH3_PHI6752_GrrA_746128_Aspergillus_fumigatus_unaffected_pathogenicity	A. fumigatus	KO	K10279	FBXL13; F-box and leucine-rich repeat protein 13
Q4WJR9_PHI6554_sB_746128_Aspergillus_fumigatus_unaffected_pathogenicity	A. fumigatus	IPR	IPR011547	SLC26A/SulP transporter domain
Q4WJR9_PHI6554_sB_746128_Aspergillus_fumigatus_unaffected_pathogenicity	A. fumigatus	IPR	IPR001902	SLC26A/SulP transporter
Q4WJR9_PHI6554_sB_746128_Aspergillus_fumigatus_unaffected_pathogenicity	A. fumigatus	GO	GO:0008272	sulfate transport
Q4WJR9_PHI6554_sB_746128_Aspergillus_fumigatus_unaffected_pathogenicity	A. fumigatus	GO	GO:0015116	sulfate transmembrane transporter activity
Q4WJR9_PHI6554_sB_746128_Aspergillus_fumigatus_unaffected_pathogenicity	A. fumigatus	GO	GO:0016021	integral component of membrane
Q4WJR9_PHI6554_sB_746128_Aspergillus_fumigatus_unaffected_pathogenicity	A. fumigatus	GO	GO:0008271	secondary active sulfate transmembrane transporter activity
Q4WJR9_PHI6554_sB_746128_Aspergillus_fumigatus_unaffected_pathogenicity	A. fumigatus	GO	GO:0016020	membrane
Q4WJR9_PHI6554_sB_746128_Aspergillus_fumigatus_unaffected_pathogenicity	A. fumigatus	GO	GO:0055085	transmembrane transport
Q4WJR9_PHI6554_sB_746128_Aspergillus_fumigatus_unaffected_pathogenicity	A. fumigatus	KO	K14708	SLC26A11; solute carrier family 26 (sodium-independent sulfate anion transporter), member 11
Q4WJR9_PHI6554_sB_746128_Aspergillus_fumigatus_unaffected_pathogenicity	A. fumigatus	KO	K18059	SULTR4; sulfate transporter 4
Q4WJR9_PHI6554_sB_746128_Aspergillus_fumigatus_unaffected_pathogenicity	A. fumigatus	KO	K14453	K14453; solute carrier family 26, other
Q4WJS6_PHI6753_GlcA_746128_Aspergillus_fumigatus_lethal	A. fumigatus	IPR	IPR029052	Metallo-dependent phosphatase-like
Q4WJS6_PHI6753_GlcA_746128_Aspergillus_fumigatus_lethal	A. fumigatus	IPR	IPR006186	Serine/threonine-specific protein phosphatase/bis(5-nucleosyl)-tetraphosphatase
Q4WJS6_PHI6753_GlcA_746128_Aspergillus_fumigatus_lethal	A. fumigatus	GO	GO:0016787	hydrolase activity
Q4WJS6_PHI6753_GlcA_746128_Aspergillus_fumigatus_lethal	A. fumigatus	KO	K06269	PPP1C; serine/threonine-protein phosphatase PP1 catalytic subunit [EC:3.1.3.16]
Q4WJS6_PHI6753_GlcA_746128_Aspergillus_fumigatus_lethal	A. fumigatus	KO	K15423	PPP4C; serine/threonine-protein phosphatase 4 catalytic subunit [EC:3.1.3.16]
Q4WJS6_PHI6753_GlcA_746128_Aspergillus_fumigatus_lethal	A. fumigatus	KO	K04382	PPP2C; serine/threonine-protein phosphatase 2A catalytic subunit [EC:3.1.3.16]
Q4WJV1_PHI8877_gefC_Afu1g04700_746128_Aspergillus_fumigatus_unaffected_pathogenicity	A. fumigatus	IPR	IPR023578	Ras guanine nucleotide exchange factor domain superfamily
Q4WJV1_PHI8877_gefC_Afu1g04700_746128_Aspergillus_fumigatus_unaffected_pathogenicity	A. fumigatus	IPR	IPR036964	Ras guanine-nucleotide exchange factor catalytic domain superfamily
Q4WJV1_PHI8877_gefC_Afu1g04700_746128_Aspergillus_fumigatus_unaffected_pathogenicity	A. fumigatus	GO	GO:0005085	guanyl-nucleotide exchange factor activity
Q4WJV1_PHI8877_gefC_Afu1g04700_746128_Aspergillus_fumigatus_unaffected_pathogenicity	A. fumigatus	GO	GO:0007264	small GTPase mediated signal transduction
Q4WJV1_PHI8877_gefC_Afu1g04700_746128_Aspergillus_fumigatus_unaffected_pathogenicity	A. fumigatus	KO	K03099	SOS; son of sevenless
Q4WK03_PHI2544_PAB1_746128_Aspergillus_fumigatus_lethal	A. fumigatus	IPR	IPR006515	Polyadenylate binding protein, human types 1, 2, 3, 4
Q4WK03_PHI2544_PAB1_746128_Aspergillus_fumigatus_lethal	A. fumigatus	GO	GO:0003723	RNA binding
Q4WK03_PHI2544_PAB1_746128_Aspergillus_fumigatus_lethal	A. fumigatus	KO	K13126	PABPC; polyadenylate-binding protein
Q4WK03_PHI2544_PAB1_746128_Aspergillus_fumigatus_lethal	A. fumigatus	KO	K13208	ELAVL2_3_4; ELAV like protein 2/3/4
Q4WK03_PHI2544_PAB1_746128_Aspergillus_fumigatus_lethal	A. fumigatus	KO	K14411	MSI; RNA-binding protein Musashi
Q4WK36_PHI6443_hapC_746128_Aspergillus_fumigatus_reduced_virulence	A. fumigatus	KO	K08065	NFYB; nuclear transcription Y subunit beta
Q4WK65_PHI2639_Ilv3B_746128_Aspergillus_fumigatus_unaffected_pathogenicity__reduced_virulence	A. fumigatus	IPR	IPR000581	Dihydroxy-acid/6-phosphogluconate dehydratase
Q4WK65_PHI2639_Ilv3B_746128_Aspergillus_fumigatus_unaffected_pathogenicity__reduced_virulence	A. fumigatus	IPR	IPR004404	Dihydroxy-acid dehydratase
Q4WK65_PHI2639_Ilv3B_746128_Aspergillus_fumigatus_unaffected_pathogenicity__reduced_virulence	A. fumigatus	IPR	IPR037237	IlvD/EDD, N-terminal domain
Q4WK65_PHI2639_Ilv3B_746128_Aspergillus_fumigatus_unaffected_pathogenicity__reduced_virulence	A. fumigatus	GO	GO:0003824	catalytic activity
Q4WK65_PHI2639_Ilv3B_746128_Aspergillus_fumigatus_unaffected_pathogenicity__reduced_virulence	A. fumigatus	GO	GO:0004160	dihydroxy-acid dehydratase activity
Q4WK65_PHI2639_Ilv3B_746128_Aspergillus_fumigatus_unaffected_pathogenicity__reduced_virulence	A. fumigatus	GO	GO:0009082	branched-chain amino acid biosynthetic process
Q4WK65_PHI2639_Ilv3B_746128_Aspergillus_fumigatus_unaffected_pathogenicity__reduced_virulence	A. fumigatus	KO	K01687	ilvD; dihydroxy-acid dehydratase [EC:4.2.1.9]
Q4WK65_PHI2639_Ilv3B_746128_Aspergillus_fumigatus_unaffected_pathogenicity__reduced_virulence	A. fumigatus	KO	K22186	xylD; xylonate dehydratase [EC:4.2.1.82]
Q4WK65_PHI2639_Ilv3B_746128_Aspergillus_fumigatus_unaffected_pathogenicity__reduced_virulence	A. fumigatus	KO	K13875	K13875, araC; L-arabonate dehydrase [EC:4.2.1.25]
Q4WKG5_PHI2530_TUB1_746128_Aspergillus_fumigatus_lethal__loss_of_pathogenicity	A. fumigatus	IPR	IPR003008	Tubulin/FtsZ, GTPase domain
Q4WKG5_PHI2530_TUB1_746128_Aspergillus_fumigatus_lethal__loss_of_pathogenicity	A. fumigatus	IPR	IPR018316	Tubulin/FtsZ, 2-layer sandwich domain
Q4WKG5_PHI2530_TUB1_746128_Aspergillus_fumigatus_lethal__loss_of_pathogenicity	A. fumigatus	IPR	IPR002452	Alpha tubulin
Q4WKG5_PHI2530_TUB1_746128_Aspergillus_fumigatus_lethal__loss_of_pathogenicity	A. fumigatus	IPR	IPR036525	Tubulin/FtsZ, GTPase domain superfamily
Q4WKG5_PHI2530_TUB1_746128_Aspergillus_fumigatus_lethal__loss_of_pathogenicity	A. fumigatus	IPR	IPR008280	Tubulin/FtsZ, C-terminal
Q4WKG5_PHI2530_TUB1_746128_Aspergillus_fumigatus_lethal__loss_of_pathogenicity	A. fumigatus	IPR	IPR037103	Tubulin/FtsZ, C-terminal domain superfamily
Q4WKG5_PHI2530_TUB1_746128_Aspergillus_fumigatus_lethal__loss_of_pathogenicity	A. fumigatus	IPR	IPR000217	Tubulin
Q4WKG5_PHI2530_TUB1_746128_Aspergillus_fumigatus_lethal__loss_of_pathogenicity	A. fumigatus	GO	GO:0003924	GTPase activity
Q4WKG5_PHI2530_TUB1_746128_Aspergillus_fumigatus_lethal__loss_of_pathogenicity	A. fumigatus	GO	GO:0005200	structural constituent of cytoskeleton
Q4WKG5_PHI2530_TUB1_746128_Aspergillus_fumigatus_lethal__loss_of_pathogenicity	A. fumigatus	GO	GO:0005525	GTP binding
Q4WKG5_PHI2530_TUB1_746128_Aspergillus_fumigatus_lethal__loss_of_pathogenicity	A. fumigatus	GO	GO:0005874	microtubule
Q4WKG5_PHI2530_TUB1_746128_Aspergillus_fumigatus_lethal__loss_of_pathogenicity	A. fumigatus	GO	GO:0007017	microtubule-based process
Q4WKG5_PHI2530_TUB1_746128_Aspergillus_fumigatus_lethal__loss_of_pathogenicity	A. fumigatus	KO	K07374	TUBA; tubulin alpha
Q4WKG5_PHI2530_TUB1_746128_Aspergillus_fumigatus_lethal__loss_of_pathogenicity	A. fumigatus	KO	K07375	TUBB; tubulin beta
Q4WKG5_PHI2530_TUB1_746128_Aspergillus_fumigatus_lethal__loss_of_pathogenicity	A. fumigatus	KO	K10391	TUBE; tubulin epsilon
Q4WKJ9_PHI2546_BRX1_746128_Aspergillus_fumigatus_lethal	A. fumigatus	KO	K14820	BRX1, BRIX1; ribosome biogenesis protein BRX1
Q4WLB9_PHI4015_CfmA_746128_Aspergillus_fumigatus_unaffected_pathogenicity	A. fumigatus	KO	K06817	PODXL; podocalyxin-like
Q4WLP9_PHI6861_rbdA_746128_Aspergillus_fumigatus_reduced_virulence	A. fumigatus	KO	K19225	gluP; rhomboid protease GluP [EC:3.4.21.105]
Q4WLR6_PHI7653_trpA_746128_Aspergillus_fumigatus_reduced_virulence	A. fumigatus	IPR	IPR005801	ADC synthase
Q4WLR6_PHI7653_trpA_746128_Aspergillus_fumigatus_reduced_virulence	A. fumigatus	IPR	IPR005256	Anthranilate synthase component I, PabB-like
Q4WLR6_PHI7653_trpA_746128_Aspergillus_fumigatus_reduced_virulence	A. fumigatus	IPR	IPR015890	Chorismate-utilising enzyme, C-terminal
Q4WLR6_PHI7653_trpA_746128_Aspergillus_fumigatus_reduced_virulence	A. fumigatus	GO	GO:0009058	biosynthetic process
Q4WLR6_PHI7653_trpA_746128_Aspergillus_fumigatus_reduced_virulence	A. fumigatus	GO	GO:0000162	tryptophan biosynthetic process
Q4WLR6_PHI7653_trpA_746128_Aspergillus_fumigatus_reduced_virulence	A. fumigatus	GO	GO:0004049	anthranilate synthase activity
Q4WLR6_PHI7653_trpA_746128_Aspergillus_fumigatus_reduced_virulence	A. fumigatus	KO	K01657	trpE; anthranilate synthase component I [EC:4.1.3.27]
Q4WLR6_PHI7653_trpA_746128_Aspergillus_fumigatus_reduced_virulence	A. fumigatus	KO	K01665	pabB; para-aminobenzoate synthetase component I [EC:2.6.1.85]
Q4WLR6_PHI7653_trpA_746128_Aspergillus_fumigatus_reduced_virulence	A. fumigatus	KO	K13950	pabAB; para-aminobenzoate synthetase [EC:2.6.1.85]
Q4WLS1_PHI2543_GCD6_746128_Aspergillus_fumigatus_lethal__loss_of_pathogenicity	A. fumigatus	IPR	IPR035543	Translation initiation factor eIF-2B subunit epsilon, N-terminal
Q4WLS1_PHI2543_GCD6_746128_Aspergillus_fumigatus_lethal__loss_of_pathogenicity	A. fumigatus	KO	K03240	EIF2B5; translation initiation factor eIF-2B subunit epsilon
Q4WLT4_PHI2533_FKS1_746128_Aspergillus_fumigatus_lethal	A. fumigatus	IPR	IPR003440	Glycosyl transferase, family 48
Q4WLT4_PHI2533_FKS1_746128_Aspergillus_fumigatus_lethal	A. fumigatus	IPR	IPR026899	1,3-beta-glucan synthase subunit FKS1-like, domain-1
Q4WLT4_PHI2533_FKS1_746128_Aspergillus_fumigatus_lethal	A. fumigatus	GO	GO:0000148	1,3-beta-D-glucan synthase complex
Q4WLT4_PHI2533_FKS1_746128_Aspergillus_fumigatus_lethal	A. fumigatus	GO	GO:0003843	1,3-beta-D-glucan synthase activity
Q4WLT4_PHI2533_FKS1_746128_Aspergillus_fumigatus_lethal	A. fumigatus	GO	GO:0006075	(1->3)-beta-D-glucan biosynthetic process
Q4WLT4_PHI2533_FKS1_746128_Aspergillus_fumigatus_lethal	A. fumigatus	GO	GO:0016020	membrane
Q4WLT4_PHI2533_FKS1_746128_Aspergillus_fumigatus_lethal	A. fumigatus	KO	K00706	E2.4.1.34; 1,3-beta-glucan synthase [EC:2.4.1.34]
Q4WLT4_PHI2533_FKS1_746128_Aspergillus_fumigatus_lethal	A. fumigatus	KO	K11000	CALS; callose synthase [EC:2.4.1.-]
Q4WLV8_PHI6911_atfD_746128_Aspergillus_fumigatus_unaffected_pathogenicity	A. fumigatus	KO	K04450	ATF2, CREBP1; cyclic AMP-dependent transcription factor ATF-2
Q4WMA6_PHI4016_CfmB_746128_Aspergillus_fumigatus_unaffected_pathogenicity	A. fumigatus	KO	K22494	K22494; CFEM-containing surface protein
Q4WMR3_PHI2526_LUC7_746128_Aspergillus_fumigatus_lethal	A. fumigatus	IPR	IPR004882	Luc7-related
Q4WMR3_PHI2526_LUC7_746128_Aspergillus_fumigatus_lethal	A. fumigatus	GO	GO:0003729	mRNA binding
Q4WMR3_PHI2526_LUC7_746128_Aspergillus_fumigatus_lethal	A. fumigatus	GO	GO:0005685	U1 snRNP
Q4WMR3_PHI2526_LUC7_746128_Aspergillus_fumigatus_lethal	A. fumigatus	GO	GO:0006376	mRNA splice site selection
Q4WMR3_PHI2526_LUC7_746128_Aspergillus_fumigatus_lethal	A. fumigatus	KO	K13212	LUC7L2; RNA-binding protein Luc7-like 2
Q4WMS3_PHI2549_MAK5_746128_Aspergillus_fumigatus_lethal	A. fumigatus	IPR	IPR027417	P-loop containing nucleoside triphosphate hydrolase
Q4WMS3_PHI2549_MAK5_746128_Aspergillus_fumigatus_lethal	A. fumigatus	KO	K14805	DDX24, MAK5; ATP-dependent RNA helicase DDX24/MAK5 [EC:3.6.4.13]
Q4WMS3_PHI2549_MAK5_746128_Aspergillus_fumigatus_lethal	A. fumigatus	KO	K13181	DDX27, DRS1; ATP-dependent RNA helicase DDX27 [EC:3.6.4.13]
Q4WMS3_PHI2549_MAK5_746128_Aspergillus_fumigatus_lethal	A. fumigatus	KO	K14778	DDX49, DBP8; ATP-dependent RNA helicase DDX49/DBP8 [EC:3.6.4.13]
Q4WN33_PHI7165_AceA_746128_Aspergillus_fumigatus_reduced_virulence	A. fumigatus	KO	K09281	K09281; copper-fist transcription factor
Q4WND8_PHI9276_cdc43_746128_Aspergillus_fumigatus_unaffected_pathogenicity	A. fumigatus	IPR	IPR008930	Terpenoid cyclases/protein prenyltransferase alpha-alpha toroid
Q4WND8_PHI9276_cdc43_746128_Aspergillus_fumigatus_unaffected_pathogenicity	A. fumigatus	KO	K11713	PGTB1; geranylgeranyl transferase type-1 subunit beta [EC:2.5.1.59]
Q4WND8_PHI9276_cdc43_746128_Aspergillus_fumigatus_unaffected_pathogenicity	A. fumigatus	KO	K05956	RABGGTB; geranylgeranyl transferase type-2 subunit beta [EC:2.5.1.60]
Q4WND8_PHI9276_cdc43_746128_Aspergillus_fumigatus_unaffected_pathogenicity	A. fumigatus	KO	K05954	FNTB; protein farnesyltransferase subunit beta [EC:2.5.1.58]
Q4WNE1_PHI4017_CfmC_746128_Aspergillus_fumigatus_unaffected_pathogenicity	A. fumigatus	KO	K06817	PODXL; podocalyxin-like
Q4WNM3_PHI2552_NOP4_746128_Aspergillus_fumigatus_lethal	A. fumigatus	KO	K14573	NOP4, RBM28; nucleolar protein 4
Q4WNP9_PHI3848_MetR_746128_Aspergillus_fumigatus_reduced_virulence	A. fumigatus	KO	K04374	ATF4, CREB2; cyclic AMP-dependent transcription factor ATF-4
Q4WNQ3_PHI8876_gefB_Afu4g06570_746128_Aspergillus_fumigatus_unaffected_pathogenicity__loss_of_pathogenicity	A. fumigatus	IPR	IPR023578	Ras guanine nucleotide exchange factor domain superfamily
Q4WNQ3_PHI8876_gefB_Afu4g06570_746128_Aspergillus_fumigatus_unaffected_pathogenicity__loss_of_pathogenicity	A. fumigatus	IPR	IPR001895	Ras guanine-nucleotide exchange factors catalytic domain
Q4WNQ3_PHI8876_gefB_Afu4g06570_746128_Aspergillus_fumigatus_unaffected_pathogenicity__loss_of_pathogenicity	A. fumigatus	GO	GO:0005085	guanyl-nucleotide exchange factor activity
Q4WNQ3_PHI8876_gefB_Afu4g06570_746128_Aspergillus_fumigatus_unaffected_pathogenicity__loss_of_pathogenicity	A. fumigatus	GO	GO:0007264	small GTPase mediated signal transduction
Q4WNQ3_PHI8876_gefB_Afu4g06570_746128_Aspergillus_fumigatus_unaffected_pathogenicity__loss_of_pathogenicity	A. fumigatus	KO	K03099	SOS; son of sevenless
Q4WNQ3_PHI8876_gefB_Afu4g06570_746128_Aspergillus_fumigatus_unaffected_pathogenicity__loss_of_pathogenicity	A. fumigatus	KO	K04349	RASGRF1; Ras-specific guanine nucleotide-releasing factor 1
Q4WNQ3_PHI8876_gefB_Afu4g06570_746128_Aspergillus_fumigatus_unaffected_pathogenicity__loss_of_pathogenicity	A. fumigatus	KO	K17635	RGL1, RGL; ral guanine nucleotide dissociation stimulator-like 1
Q4WNT5_PHI2534_ERG11A_746128_Aspergillus_fumigatus_lethal__unaffected_pathogenicity__loss_of_pathogenicity	A. fumigatus	IPR	IPR036396	Cytochrome P450 superfamily
Q4WNT5_PHI2534_ERG11A_746128_Aspergillus_fumigatus_lethal__unaffected_pathogenicity__loss_of_pathogenicity	A. fumigatus	IPR	IPR001128	Cytochrome P450
Q4WNT5_PHI2534_ERG11A_746128_Aspergillus_fumigatus_lethal__unaffected_pathogenicity__loss_of_pathogenicity	A. fumigatus	GO	GO:0005506	iron ion binding
Q4WNT5_PHI2534_ERG11A_746128_Aspergillus_fumigatus_lethal__unaffected_pathogenicity__loss_of_pathogenicity	A. fumigatus	GO	GO:0016705	oxidoreductase activity, acting on paired donors, with incorporation or reduction of molecular oxygen
Q4WNT5_PHI2534_ERG11A_746128_Aspergillus_fumigatus_lethal__unaffected_pathogenicity__loss_of_pathogenicity	A. fumigatus	GO	GO:0020037	heme binding
Q4WNT5_PHI2534_ERG11A_746128_Aspergillus_fumigatus_lethal__unaffected_pathogenicity__loss_of_pathogenicity	A. fumigatus	GO	GO:0055114	oxidation-reduction process
Q4WNT5_PHI2534_ERG11A_746128_Aspergillus_fumigatus_lethal__unaffected_pathogenicity__loss_of_pathogenicity	A. fumigatus	KO	K05917	CYP51; sterol 14alpha-demethylase [EC:1.14.14.154 1.14.15.36]
Q4WNT5_PHI2534_ERG11A_746128_Aspergillus_fumigatus_lethal__unaffected_pathogenicity__loss_of_pathogenicity	A. fumigatus	KO	K06641	CHEK2; serine/threonine-protein kinase CHEK2 [EC:2.7.11.1]
Q4WNT5_PHI2534_ERG11A_746128_Aspergillus_fumigatus_lethal__unaffected_pathogenicity__loss_of_pathogenicity	A. fumigatus	KO	K07437	CYP26A; cytochrome P450 family 26 subfamily A
Q4WNW5_PHI2970_argB_746128_Aspergillus_fumigatus_unaffected_pathogenicity	A. fumigatus	IPR	IPR036901	Aspartate/ornithine carbamoyltransferase superfamily
Q4WNW5_PHI2970_argB_746128_Aspergillus_fumigatus_unaffected_pathogenicity	A. fumigatus	IPR	IPR002292	Ornithine/putrescine carbamoyltransferase
Q4WNW5_PHI2970_argB_746128_Aspergillus_fumigatus_unaffected_pathogenicity	A. fumigatus	GO	GO:0006520	cellular amino acid metabolic process
Q4WNW5_PHI2970_argB_746128_Aspergillus_fumigatus_unaffected_pathogenicity	A. fumigatus	GO	GO:0016597	amino acid binding
Q4WNW5_PHI2970_argB_746128_Aspergillus_fumigatus_unaffected_pathogenicity	A. fumigatus	GO	GO:0016743	carboxyl- or carbamoyltransferase activity
Q4WNW5_PHI2970_argB_746128_Aspergillus_fumigatus_unaffected_pathogenicity	A. fumigatus	KO	K00611	OTC, argF, argI; ornithine carbamoyltransferase [EC:2.1.3.3]
Q4WNW5_PHI2970_argB_746128_Aspergillus_fumigatus_unaffected_pathogenicity	A. fumigatus	KO	K13252	ptcA; putrescine carbamoyltransferase [EC:2.1.3.6]
Q4WNW5_PHI2970_argB_746128_Aspergillus_fumigatus_unaffected_pathogenicity	A. fumigatus	KO	K00693	GYS; glycogen synthase [EC:2.4.1.11]
Q4WP25_PHI2542_ERG12_746128_Aspergillus_fumigatus_lethal	A. fumigatus	IPR	IPR014721	Ribosomal protein S5 domain 2-type fold, subgroup
Q4WP25_PHI2542_ERG12_746128_Aspergillus_fumigatus_lethal	A. fumigatus	IPR	IPR036554	GHMP kinase, C-terminal domain superfamily
Q4WP25_PHI2542_ERG12_746128_Aspergillus_fumigatus_lethal	A. fumigatus	IPR	IPR006205	Mevalonate kinase
Q4WP25_PHI2542_ERG12_746128_Aspergillus_fumigatus_lethal	A. fumigatus	GO	GO:0004496	mevalonate kinase activity
Q4WP25_PHI2542_ERG12_746128_Aspergillus_fumigatus_lethal	A. fumigatus	GO	GO:0005524	ATP binding
Q4WP25_PHI2542_ERG12_746128_Aspergillus_fumigatus_lethal	A. fumigatus	GO	GO:0005737	cytoplasm
Q4WP25_PHI2542_ERG12_746128_Aspergillus_fumigatus_lethal	A. fumigatus	GO	GO:0008299	isoprenoid biosynthetic process
Q4WP25_PHI2542_ERG12_746128_Aspergillus_fumigatus_lethal	A. fumigatus	KO	K00869	E2.7.1.36, MVK, mvaK1; mevalonate kinase [EC:2.7.1.36]
Q4WPQ8_PHI2809__PHI2828_PrtT_746128_Aspergillus_fumigatus_unaffected_pathogenicity	A. fumigatus	KO	K09248	PUT3; proline utilization trans-activator
Q4WPS9_PHI7457_RamA_746128_Aspergillus_fumigatus_reduced_virulence	A. fumigatus	IPR	IPR008930	Terpenoid cyclases/protein prenyltransferase alpha-alpha toroid
Q4WPS9_PHI7457_RamA_746128_Aspergillus_fumigatus_reduced_virulence	A. fumigatus	IPR	IPR026872	Protein farnesyltransferase subunit beta
Q4WPS9_PHI7457_RamA_746128_Aspergillus_fumigatus_reduced_virulence	A. fumigatus	GO	GO:0005965	protein farnesyltransferase complex
Q4WPS9_PHI7457_RamA_746128_Aspergillus_fumigatus_reduced_virulence	A. fumigatus	GO	GO:0018343	protein farnesylation
Q4WPS9_PHI7457_RamA_746128_Aspergillus_fumigatus_reduced_virulence	A. fumigatus	KO	K05954	FNTB; protein farnesyltransferase subunit beta [EC:2.5.1.58]
Q4WPS9_PHI7457_RamA_746128_Aspergillus_fumigatus_reduced_virulence	A. fumigatus	KO	K11713	PGTB1; geranylgeranyl transferase type-1 subunit beta [EC:2.5.1.59]
Q4WPS9_PHI7457_RamA_746128_Aspergillus_fumigatus_reduced_virulence	A. fumigatus	KO	K05956	RABGGTB; geranylgeranyl transferase type-2 subunit beta [EC:2.5.1.60]
Q4WPX2_PHI494_PPOA_746128_Aspergillus_fumigatus_increased_virulence_hypervirulence	A. fumigatus	IPR	IPR010255	Haem peroxidase superfamily
Q4WPX2_PHI494_PPOA_746128_Aspergillus_fumigatus_increased_virulence_hypervirulence	A. fumigatus	IPR	IPR034812	Psi-factor producing oxygenase, N-terminal heme peroxidase domain
Q4WPX2_PHI494_PPOA_746128_Aspergillus_fumigatus_increased_virulence_hypervirulence	A. fumigatus	IPR	IPR037120	Haem peroxidase domain superfamily, animal type
Q4WPX2_PHI494_PPOA_746128_Aspergillus_fumigatus_increased_virulence_hypervirulence	A. fumigatus	GO	GO:0004601	peroxidase activity
Q4WPX2_PHI494_PPOA_746128_Aspergillus_fumigatus_increased_virulence_hypervirulence	A. fumigatus	GO	GO:0006979	response to oxidative stress
Q4WPX2_PHI494_PPOA_746128_Aspergillus_fumigatus_increased_virulence_hypervirulence	A. fumigatus	GO	GO:0020037	heme binding
Q4WPX2_PHI494_PPOA_746128_Aspergillus_fumigatus_increased_virulence_hypervirulence	A. fumigatus	GO	GO:0055114	oxidation-reduction process
Q4WPX2_PHI494_PPOA_746128_Aspergillus_fumigatus_increased_virulence_hypervirulence	A. fumigatus	GO	GO:0016491	oxidoreductase activity
Q4WPX2_PHI494_PPOA_746128_Aspergillus_fumigatus_increased_virulence_hypervirulence	A. fumigatus	KO	K17863	PPOA; linoleate 8R-lipoxygenase / 9,12-octadecadienoate 8-hydroperoxide 8R-isomerase [EC:1.13.11.60 5.4.4.5]
Q4WPX2_PHI494_PPOA_746128_Aspergillus_fumigatus_increased_virulence_hypervirulence	A. fumigatus	KO	K17864	LDS; linoleate 8R-lipoxygenase / 9,12-octadecadienoate 8-hydroperoxide 8S-isomerase [EC:1.13.11.60 5.4.4.6]
Q4WQ27_PHI2519_LYS9_746128_Aspergillus_fumigatus_lethal	A. fumigatus	IPR	IPR032095	Saccharopine dehydrogenase, C-terminal
Q4WQ27_PHI2519_LYS9_746128_Aspergillus_fumigatus_lethal	A. fumigatus	KO	K00293	LYS9; saccharopine dehydrogenase (NADP+, L-glutamate forming) [EC:1.5.1.10]
Q4WQ27_PHI2519_LYS9_746128_Aspergillus_fumigatus_lethal	A. fumigatus	KO	K14157	AASS; alpha-aminoadipic semialdehyde synthase [EC:1.5.1.8 1.5.1.9]
Q4WQ27_PHI2519_LYS9_746128_Aspergillus_fumigatus_lethal	A. fumigatus	KO	K19064	lysDH; lysine 6-dehydrogenase [EC:1.4.1.18]
Q4WQ36_PHI6751_Fbx23_746128_Aspergillus_fumigatus_increased_virulence_hypervirulence	A. fumigatus	IPR	IPR036322	WD40-repeat-containing domain superfamily
Q4WQ36_PHI6751_Fbx23_746128_Aspergillus_fumigatus_increased_virulence_hypervirulence	A. fumigatus	GO	GO:0005515	protein binding
Q4WQ36_PHI6751_Fbx23_746128_Aspergillus_fumigatus_increased_virulence_hypervirulence	A. fumigatus	KO	K03362	FBXW1_11, BTRC, beta-TRCP; F-box and WD-40 domain protein 1/11
Q4WQ36_PHI6751_Fbx23_746128_Aspergillus_fumigatus_increased_virulence_hypervirulence	A. fumigatus	KO	K10260	FBXW7, SEL10; F-box and WD-40 domain protein 7
Q4WQF6_PHI9203_gcnE_AFUA_4g12650_746128_Aspergillus_fumigatus_unaffected_pathogenicity	A. fumigatus	KO	K06062	PCAF, KAT2, GCN5; histone acetyltransferase [EC:2.3.1.48]
Q4WQI8_PHI4603_KexB_746128_Aspergillus_fumigatus_reduced_virulence	A. fumigatus	IPR	IPR036852	Peptidase S8/S53 domain superfamily
Q4WQI8_PHI4603_KexB_746128_Aspergillus_fumigatus_reduced_virulence	A. fumigatus	IPR	IPR034182	Kexin/furin catalytic domain
Q4WQI8_PHI4603_KexB_746128_Aspergillus_fumigatus_reduced_virulence	A. fumigatus	GO	GO:0004252	serine-type endopeptidase activity
Q4WQI8_PHI4603_KexB_746128_Aspergillus_fumigatus_reduced_virulence	A. fumigatus	GO	GO:0006508	proteolysis
Q4WQI8_PHI4603_KexB_746128_Aspergillus_fumigatus_reduced_virulence	A. fumigatus	KO	K01341	KEX2; kexin [EC:3.4.21.61]
Q4WQI8_PHI4603_KexB_746128_Aspergillus_fumigatus_reduced_virulence	A. fumigatus	KO	K08673	PCSK7; proprotein convertase subtilisin/kexin type 7 [EC:3.4.21.-]
Q4WQI8_PHI4603_KexB_746128_Aspergillus_fumigatus_reduced_virulence	A. fumigatus	KO	K01359	PCSK1; proprotein convertase subtilisin/kexin type 1 [EC:3.4.21.93]
Q4WQJ0_PHI2537_TRR1_746128_Aspergillus_fumigatus_lethal	A. fumigatus	IPR	IPR036188	FAD/NAD(P)-binding domain superfamily
Q4WQJ0_PHI2537_TRR1_746128_Aspergillus_fumigatus_lethal	A. fumigatus	IPR	IPR005982	Thioredoxin reductase
Q4WQJ0_PHI2537_TRR1_746128_Aspergillus_fumigatus_lethal	A. fumigatus	GO	GO:0004791	thioredoxin-disulfide reductase activity
Q4WQJ0_PHI2537_TRR1_746128_Aspergillus_fumigatus_lethal	A. fumigatus	GO	GO:0005737	cytoplasm
Q4WQJ0_PHI2537_TRR1_746128_Aspergillus_fumigatus_lethal	A. fumigatus	GO	GO:0019430	removal of superoxide radicals
Q4WQJ0_PHI2537_TRR1_746128_Aspergillus_fumigatus_lethal	A. fumigatus	GO	GO:0055114	oxidation-reduction process
Q4WQJ0_PHI2537_TRR1_746128_Aspergillus_fumigatus_lethal	A. fumigatus	KO	K00384	trxB, TRR; thioredoxin reductase (NADPH) [EC:1.8.1.9]
Q4WQJ0_PHI2537_TRR1_746128_Aspergillus_fumigatus_lethal	A. fumigatus	KO	K22345	E4.3.1.9; glucosaminate ammonia-lyase [EC:4.3.1.9]
Q4WQJ0_PHI2537_TRR1_746128_Aspergillus_fumigatus_lethal	A. fumigatus	KO	K03387	ahpF; alkyl hydroperoxide reductase subunit F [EC:1.6.4.-]
Q4WQK8_PHI6111_CpcB_746128_Aspergillus_fumigatus_reduced_virulence	A. fumigatus	IPR	IPR036322	WD40-repeat-containing domain superfamily
Q4WQK8_PHI6111_CpcB_746128_Aspergillus_fumigatus_reduced_virulence	A. fumigatus	IPR	IPR015943	WD40/YVTN repeat-like-containing domain superfamily
Q4WQK8_PHI6111_CpcB_746128_Aspergillus_fumigatus_reduced_virulence	A. fumigatus	GO	GO:0005515	protein binding
Q4WQK8_PHI6111_CpcB_746128_Aspergillus_fumigatus_reduced_virulence	A. fumigatus	KO	K14753	RACK1; guanine nucleotide-binding protein subunit beta-2-like 1 protein
Q4WQK8_PHI6111_CpcB_746128_Aspergillus_fumigatus_reduced_virulence	A. fumigatus	KO	K16482	POC1; centriolar protein POC1
Q4WQK8_PHI6111_CpcB_746128_Aspergillus_fumigatus_reduced_virulence	A. fumigatus	KO	K10260	FBXW7, SEL10; F-box and WD-40 domain protein 7
Q4WQM5_PHI7692_FlcA_746128_Aspergillus_fumigatus_loss_of_pathogenicity	A. fumigatus	IPR	IPR010308	TRP, C-terminal
Q4WQM5_PHI7692_FlcA_746128_Aspergillus_fumigatus_loss_of_pathogenicity	A. fumigatus	IPR	IPR032800	ML-like domain
Q4WQM5_PHI7692_FlcA_746128_Aspergillus_fumigatus_loss_of_pathogenicity	A. fumigatus	KO	K06088	OCLN; occludin
Q4WR67_PHI6910_atfC_746128_Aspergillus_fumigatus_unaffected_pathogenicity	A. fumigatus	KO	K04450	ATF2, CREBP1; cyclic AMP-dependent transcription factor ATF-2
Q4WR83_PHI2321_SidI_746128_Aspergillus_fumigatus_reduced_virulence	A. fumigatus	IPR	IPR000873	AMP-dependent synthetase/ligase
Q4WR83_PHI2321_SidI_746128_Aspergillus_fumigatus_reduced_virulence	A. fumigatus	IPR	IPR042099	AMP-dependent synthetase-like superfamily
Q4WR83_PHI2321_SidI_746128_Aspergillus_fumigatus_reduced_virulence	A. fumigatus	GO	GO:0003824	catalytic activity
Q4WR83_PHI2321_SidI_746128_Aspergillus_fumigatus_reduced_virulence	A. fumigatus	KO	K22149	SIDI; mevalonyl-CoA ligase
Q4WR83_PHI2321_SidI_746128_Aspergillus_fumigatus_reduced_virulence	A. fumigatus	KO	K23617	ACSF2; medium-chain acyl-CoA ligase, mitochondrial [EC:6.2.1.2]
Q4WRQ8_PHI3904_AGS3_746128_Aspergillus_fumigatus_reduced_virulence	A. fumigatus	IPR	IPR017853	Glycoside hydrolase superfamily
Q4WRQ8_PHI3904_AGS3_746128_Aspergillus_fumigatus_reduced_virulence	A. fumigatus	KO	K00749	E2.4.1.183; alpha-1,3-glucan synthase [EC:2.4.1.183]
Q4WRR0_PHI8935_ldpB_Afu1g15420_746128_Aspergillus_fumigatus_unaffected_pathogenicity	A. fumigatus	KO	K08307	mltD, dniR; membrane-bound lytic murein transglycosylase D [EC:4.2.2.-]
Q4WSD1_PHI7166__PHI9063_macA__Afmac1_746128_Aspergillus_fumigatus_unaffected_pathogenicity__reduced_virulence	A. fumigatus	KO	K14741	MT4; metallothionein 4
Q4WSF6_PHI6084_sakA_746128_Aspergillus_fumigatus_reduced_virulence	A. fumigatus	IPR	IPR011009	Protein kinase-like domain superfamily
Q4WSF6_PHI6084_sakA_746128_Aspergillus_fumigatus_reduced_virulence	A. fumigatus	IPR	IPR000719	Protein kinase domain
Q4WSF6_PHI6084_sakA_746128_Aspergillus_fumigatus_reduced_virulence	A. fumigatus	IPR	IPR038783	Fungal mitogen-activated protein (MAP) kinase Sty1/Hog1
Q4WSF6_PHI6084_sakA_746128_Aspergillus_fumigatus_reduced_virulence	A. fumigatus	GO	GO:0004672	protein kinase activity
Q4WSF6_PHI6084_sakA_746128_Aspergillus_fumigatus_reduced_virulence	A. fumigatus	GO	GO:0005524	ATP binding
Q4WSF6_PHI6084_sakA_746128_Aspergillus_fumigatus_reduced_virulence	A. fumigatus	GO	GO:0006468	protein phosphorylation
Q4WSF6_PHI6084_sakA_746128_Aspergillus_fumigatus_reduced_virulence	A. fumigatus	GO	GO:0004707	MAP kinase activity
Q4WSF6_PHI6084_sakA_746128_Aspergillus_fumigatus_reduced_virulence	A. fumigatus	GO	GO:0051403	stress-activated MAPK cascade
Q4WSF6_PHI6084_sakA_746128_Aspergillus_fumigatus_reduced_virulence	A. fumigatus	KO	K04441	P38; p38 MAP kinase [EC:2.7.11.24]
Q4WSF6_PHI6084_sakA_746128_Aspergillus_fumigatus_reduced_virulence	A. fumigatus	KO	K04464	MAPK7; mitogen-activated protein kinase 7 [EC:2.7.11.24]
Q4WSF6_PHI6084_sakA_746128_Aspergillus_fumigatus_reduced_virulence	A. fumigatus	KO	K04371	ERK, MAPK1_3; mitogen-activated protein kinase 1/3 [EC:2.7.11.24]
Q4WSZ7_PHI8521_Kin1_746128_Aspergillus_fumigatus_unaffected_pathogenicity	A. fumigatus	IPR	IPR000719	Protein kinase domain
Q4WSZ7_PHI8521_Kin1_746128_Aspergillus_fumigatus_unaffected_pathogenicity	A. fumigatus	IPR	IPR011009	Protein kinase-like domain superfamily
Q4WSZ7_PHI8521_Kin1_746128_Aspergillus_fumigatus_unaffected_pathogenicity	A. fumigatus	GO	GO:0004672	protein kinase activity
Q4WSZ7_PHI8521_Kin1_746128_Aspergillus_fumigatus_unaffected_pathogenicity	A. fumigatus	GO	GO:0005524	ATP binding
Q4WSZ7_PHI8521_Kin1_746128_Aspergillus_fumigatus_unaffected_pathogenicity	A. fumigatus	GO	GO:0006468	protein phosphorylation
Q4WSZ7_PHI8521_Kin1_746128_Aspergillus_fumigatus_unaffected_pathogenicity	A. fumigatus	KO	K19852	KIN1_2; serine/threonine protein kinase KIN1/2 [EC:2.7.11.1]
Q4WSZ7_PHI8521_Kin1_746128_Aspergillus_fumigatus_unaffected_pathogenicity	A. fumigatus	KO	K08798	MARK; MAP/microtubule affinity-regulating kinase [EC:2.7.11.1]
Q4WSZ7_PHI8521_Kin1_746128_Aspergillus_fumigatus_unaffected_pathogenicity	A. fumigatus	KO	K07198	PRKAA, AMPK; 5'-AMP-activated protein kinase, catalytic alpha subunit [EC:2.7.11.11]
Q4WT11_PHI3323_sskB_746128_Aspergillus_fumigatus_loss_of_pathogenicity	A. fumigatus	IPR	IPR000719	Protein kinase domain
Q4WT11_PHI3323_sskB_746128_Aspergillus_fumigatus_loss_of_pathogenicity	A. fumigatus	IPR	IPR017240	Mitogen-activated protein (MAP) kinase kinase kinase Ssk2/Ssk22
Q4WT11_PHI3323_sskB_746128_Aspergillus_fumigatus_loss_of_pathogenicity	A. fumigatus	IPR	IPR011009	Protein kinase-like domain superfamily
Q4WT11_PHI3323_sskB_746128_Aspergillus_fumigatus_loss_of_pathogenicity	A. fumigatus	GO	GO:0004672	protein kinase activity
Q4WT11_PHI3323_sskB_746128_Aspergillus_fumigatus_loss_of_pathogenicity	A. fumigatus	GO	GO:0005524	ATP binding
Q4WT11_PHI3323_sskB_746128_Aspergillus_fumigatus_loss_of_pathogenicity	A. fumigatus	GO	GO:0006468	protein phosphorylation
Q4WT11_PHI3323_sskB_746128_Aspergillus_fumigatus_loss_of_pathogenicity	A. fumigatus	GO	GO:0004709	MAP kinase kinase kinase activity
Q4WT11_PHI3323_sskB_746128_Aspergillus_fumigatus_loss_of_pathogenicity	A. fumigatus	GO	GO:0005737	cytoplasm
Q4WT11_PHI3323_sskB_746128_Aspergillus_fumigatus_loss_of_pathogenicity	A. fumigatus	GO	GO:0051403	stress-activated MAPK cascade
Q4WT11_PHI3323_sskB_746128_Aspergillus_fumigatus_loss_of_pathogenicity	A. fumigatus	KO	K11230	SSK2; mitogen-activated protein kinase kinase kinase [EC:2.7.11.25]
Q4WT11_PHI3323_sskB_746128_Aspergillus_fumigatus_loss_of_pathogenicity	A. fumigatus	KO	K04428	MAP3K4, MEKK4; mitogen-activated protein kinase kinase kinase 4 [EC:2.7.11.25]
Q4WT11_PHI3323_sskB_746128_Aspergillus_fumigatus_loss_of_pathogenicity	A. fumigatus	KO	K11229	BCK1; mitogen-activated protein kinase kinase kinase [EC:2.7.11.25]
Q4WT66_PHI2511_Pes1_746128_Aspergillus_fumigatus_reduced_virulence	A. fumigatus	IPR	IPR023213	Chloramphenicol acetyltransferase-like domain superfamily
Q4WT66_PHI2511_Pes1_746128_Aspergillus_fumigatus_reduced_virulence	A. fumigatus	IPR	IPR042099	AMP-dependent synthetase-like superfamily
Q4WT66_PHI2511_Pes1_746128_Aspergillus_fumigatus_reduced_virulence	A. fumigatus	IPR	IPR000873	AMP-dependent synthetase/ligase
Q4WT66_PHI2511_Pes1_746128_Aspergillus_fumigatus_reduced_virulence	A. fumigatus	IPR	IPR010071	Amino acid adenylation domain
Q4WT66_PHI2511_Pes1_746128_Aspergillus_fumigatus_reduced_virulence	A. fumigatus	IPR	IPR001242	Condensation domain
Q4WT66_PHI2511_Pes1_746128_Aspergillus_fumigatus_reduced_virulence	A. fumigatus	GO	GO:0003824	catalytic activity
Q4WT66_PHI2511_Pes1_746128_Aspergillus_fumigatus_reduced_virulence	A. fumigatus	KO	K23665	FMQA; fumiquinazoline F synthetase [EC:6.3.2.-]
Q4WT66_PHI2511_Pes1_746128_Aspergillus_fumigatus_reduced_virulence	A. fumigatus	KO	K23646	DTPA; ditryptophenaline biosynthesis nonribosomal peptide synthase [EC:6.3.2.-]
Q4WT66_PHI2511_Pes1_746128_Aspergillus_fumigatus_reduced_virulence	A. fumigatus	KO	K22739	CHYA; 2-(2-aminopropanamido)benzoic acid synthetase
Q4WTH5_PHI4471_PtcB_746128_Aspergillus_fumigatus_loss_of_pathogenicity	A. fumigatus	IPR	IPR001932	PPM-type phosphatase domain
Q4WTH5_PHI4471_PtcB_746128_Aspergillus_fumigatus_loss_of_pathogenicity	A. fumigatus	IPR	IPR036457	PPM-type phosphatase domain superfamily
Q4WTH5_PHI4471_PtcB_746128_Aspergillus_fumigatus_loss_of_pathogenicity	A. fumigatus	GO	GO:0003824	catalytic activity
Q4WTH5_PHI4471_PtcB_746128_Aspergillus_fumigatus_loss_of_pathogenicity	A. fumigatus	KO	K14803	PTC2_3; protein phosphatase PTC2/3 [EC:3.1.3.16]
Q4WTH5_PHI4471_PtcB_746128_Aspergillus_fumigatus_loss_of_pathogenicity	A. fumigatus	KO	K04461	PPM1B, PP2CB; protein phosphatase 1B [EC:3.1.3.16]
Q4WTH5_PHI4471_PtcB_746128_Aspergillus_fumigatus_loss_of_pathogenicity	A. fumigatus	KO	K04457	PPM1A, PP2CA; protein phosphatase 1A [EC:3.1.3.16]
Q4WTJ9_PHI7681_RgsC_746128_Aspergillus_fumigatus_reduced_virulence	A. fumigatus	IPR	IPR003114	Phox-associated domain
Q4WTJ9_PHI7681_RgsC_746128_Aspergillus_fumigatus_reduced_virulence	A. fumigatus	KO	K17887	SNX25, MDM1; sorting nexin-25
Q4WTJ9_PHI7681_RgsC_746128_Aspergillus_fumigatus_reduced_virulence	A. fumigatus	KO	K17925	SNX13; sorting nexin-13
Q4WTL8_PHI4895_aspD_746128_Aspergillus_fumigatus_unaffected_pathogenicity	A. fumigatus	IPR	IPR016491	Septin
Q4WTL8_PHI4895_aspD_746128_Aspergillus_fumigatus_unaffected_pathogenicity	A. fumigatus	IPR	IPR030379	Septin-type guanine nucleotide-binding (G) domain
Q4WTL8_PHI4895_aspD_746128_Aspergillus_fumigatus_unaffected_pathogenicity	A. fumigatus	GO	GO:0005525	GTP binding
Q4WTL8_PHI4895_aspD_746128_Aspergillus_fumigatus_unaffected_pathogenicity	A. fumigatus	KO	K16938	SEPT3_9_12; septin 3/9/12
Q4WTL8_PHI4895_aspD_746128_Aspergillus_fumigatus_unaffected_pathogenicity	A. fumigatus	KO	K16944	SEPT7, CDC3; septin 7
Q4WTL8_PHI4895_aspD_746128_Aspergillus_fumigatus_unaffected_pathogenicity	A. fumigatus	KO	K16943	SEPT4; septin 4
Q4WTN8_PHI6926_myoE_746128_Aspergillus_fumigatus_reduced_virulence	A. fumigatus	IPR	IPR036961	Kinesin motor domain superfamily
Q4WTN8_PHI6926_myoE_746128_Aspergillus_fumigatus_reduced_virulence	A. fumigatus	IPR	IPR001609	Myosin head, motor domain
Q4WTN8_PHI6926_myoE_746128_Aspergillus_fumigatus_reduced_virulence	A. fumigatus	IPR	IPR036103	Class V myosin, motor domain
Q4WTN8_PHI6926_myoE_746128_Aspergillus_fumigatus_reduced_virulence	A. fumigatus	IPR	IPR027417	P-loop containing nucleoside triphosphate hydrolase
Q4WTN8_PHI6926_myoE_746128_Aspergillus_fumigatus_reduced_virulence	A. fumigatus	GO	GO:0003774	motor activity
Q4WTN8_PHI6926_myoE_746128_Aspergillus_fumigatus_reduced_virulence	A. fumigatus	GO	GO:0005524	ATP binding
Q4WTN8_PHI6926_myoE_746128_Aspergillus_fumigatus_reduced_virulence	A. fumigatus	GO	GO:0016459	myosin complex
Q4WTN8_PHI6926_myoE_746128_Aspergillus_fumigatus_reduced_virulence	A. fumigatus	KO	K10357	MYO5; myosin V
Q4WTN8_PHI6926_myoE_746128_Aspergillus_fumigatus_reduced_virulence	A. fumigatus	KO	K10359	MYO7A, USH1B; myosin VIIa
Q4WTN8_PHI6926_myoE_746128_Aspergillus_fumigatus_reduced_virulence	A. fumigatus	KO	K21868	MYO7B; myosin VIIb
Q4WTR6_PHI3205__PHI3901_Mid1__afmid1_746128_Aspergillus_fumigatus_reduced_virulence	A. fumigatus	IPR	IPR024338	Stretch-activated cation channel Mid1/Calcium influx-promoting protein Ehs1
Q4WTR6_PHI3205__PHI3901_Mid1__afmid1_746128_Aspergillus_fumigatus_reduced_virulence	A. fumigatus	GO	GO:0005262	calcium channel activity
Q4WTR6_PHI3205__PHI3901_Mid1__afmid1_746128_Aspergillus_fumigatus_reduced_virulence	A. fumigatus	GO	GO:0098703	calcium ion import across plasma membrane
Q4WTR6_PHI3205__PHI3901_Mid1__afmid1_746128_Aspergillus_fumigatus_reduced_virulence	A. fumigatus	KO	K08284	MID1; calcium channel MID1
Q4WTS2_PHI6474_cla4_746128_Aspergillus_fumigatus_unaffected_pathogenicity	A. fumigatus	IPR	IPR000719	Protein kinase domain
Q4WTS2_PHI6474_cla4_746128_Aspergillus_fumigatus_unaffected_pathogenicity	A. fumigatus	IPR	IPR011009	Protein kinase-like domain superfamily
Q4WTS2_PHI6474_cla4_746128_Aspergillus_fumigatus_unaffected_pathogenicity	A. fumigatus	GO	GO:0004672	protein kinase activity
Q4WTS2_PHI6474_cla4_746128_Aspergillus_fumigatus_unaffected_pathogenicity	A. fumigatus	GO	GO:0005524	ATP binding
Q4WTS2_PHI6474_cla4_746128_Aspergillus_fumigatus_unaffected_pathogenicity	A. fumigatus	GO	GO:0006468	protein phosphorylation
Q4WTS2_PHI6474_cla4_746128_Aspergillus_fumigatus_unaffected_pathogenicity	A. fumigatus	KO	K19833	CLA4; serine/threonine-protein kinase CLA4 [EC:2.7.11.1]
Q4WTS2_PHI6474_cla4_746128_Aspergillus_fumigatus_unaffected_pathogenicity	A. fumigatus	KO	K04409	PAK1; p21-activated kinase 1 [EC:2.7.11.1]
Q4WTS2_PHI6474_cla4_746128_Aspergillus_fumigatus_unaffected_pathogenicity	A. fumigatus	KO	K04410	PAK2; p21-activated kinase 2 [EC:2.7.11.1]
Q4WU51_PHI2536_MET2_746128_Aspergillus_fumigatus_lethal__unaffected_pathogenicity	A. fumigatus	IPR	IPR000073	Alpha/beta hydrolase fold-1
Q4WU51_PHI2536_MET2_746128_Aspergillus_fumigatus_lethal__unaffected_pathogenicity	A. fumigatus	IPR	IPR008220	Homoserine/serine acetyltransferase MetX-like
Q4WU51_PHI2536_MET2_746128_Aspergillus_fumigatus_lethal__unaffected_pathogenicity	A. fumigatus	IPR	IPR029058	Alpha/Beta hydrolase fold
Q4WU51_PHI2536_MET2_746128_Aspergillus_fumigatus_lethal__unaffected_pathogenicity	A. fumigatus	GO	GO:0009058	biosynthetic process
Q4WU51_PHI2536_MET2_746128_Aspergillus_fumigatus_lethal__unaffected_pathogenicity	A. fumigatus	GO	GO:0016747	transferase activity, transferring acyl groups other than amino-acyl groups
Q4WU51_PHI2536_MET2_746128_Aspergillus_fumigatus_lethal__unaffected_pathogenicity	A. fumigatus	KO	K00641	metX; homoserine O-acetyltransferase/O-succinyltransferase [EC:2.3.1.31 2.3.1.46]
Q4WU51_PHI2536_MET2_746128_Aspergillus_fumigatus_lethal__unaffected_pathogenicity	A. fumigatus	KO	K12747	cefG; deacetylcephalosporin-C acetyltransferase [EC:2.3.1.175]
Q4WUA3_PHI2532_HEM15_746128_Aspergillus_fumigatus_lethal	A. fumigatus	IPR	IPR001015	Ferrochelatase
Q4WUA3_PHI2532_HEM15_746128_Aspergillus_fumigatus_lethal	A. fumigatus	IPR	IPR033659	Ferrochelatase, N-terminal
Q4WUA3_PHI2532_HEM15_746128_Aspergillus_fumigatus_lethal	A. fumigatus	GO	GO:0004325	ferrochelatase activity
Q4WUA3_PHI2532_HEM15_746128_Aspergillus_fumigatus_lethal	A. fumigatus	GO	GO:0006783	heme biosynthetic process
Q4WUA3_PHI2532_HEM15_746128_Aspergillus_fumigatus_lethal	A. fumigatus	KO	K01772	hemH, FECH; protoporphyrin/coproporphyrin ferrochelatase [EC:4.99.1.1 4.99.1.9]
Q4WUI1_PHI4892_aspA_746128_Aspergillus_fumigatus_unaffected_pathogenicity__increased_virulence_hypervirulence	A. fumigatus	IPR	IPR016491	Septin
Q4WUI1_PHI4892_aspA_746128_Aspergillus_fumigatus_unaffected_pathogenicity__increased_virulence_hypervirulence	A. fumigatus	IPR	IPR030379	Septin-type guanine nucleotide-binding (G) domain
Q4WUI1_PHI4892_aspA_746128_Aspergillus_fumigatus_unaffected_pathogenicity__increased_virulence_hypervirulence	A. fumigatus	GO	GO:0005525	GTP binding
Q4WUI1_PHI4892_aspA_746128_Aspergillus_fumigatus_unaffected_pathogenicity__increased_virulence_hypervirulence	A. fumigatus	KO	K16945	CDC11; cell division control protein 11
Q4WUI1_PHI4892_aspA_746128_Aspergillus_fumigatus_unaffected_pathogenicity__increased_virulence_hypervirulence	A. fumigatus	KO	K16946	SHS1; seventh homolog of septin 1
Q4WUI1_PHI4892_aspA_746128_Aspergillus_fumigatus_unaffected_pathogenicity__increased_virulence_hypervirulence	A. fumigatus	KO	K16944	SEPT7, CDC3; septin 7
Q4WUL6_PHI362__PHI2520_LYSF__LYS4_746128_Aspergillus_fumigatus_loss_of_pathogenicity__lethal	A. fumigatus	IPR	IPR039386	Homoaconitase, swivel domain
Q4WUL6_PHI362__PHI2520_LYSF__LYS4_746128_Aspergillus_fumigatus_loss_of_pathogenicity__lethal	A. fumigatus	IPR	IPR004418	Homoaconitase, mitochondrial
Q4WUL6_PHI362__PHI2520_LYSF__LYS4_746128_Aspergillus_fumigatus_loss_of_pathogenicity__lethal	A. fumigatus	IPR	IPR001030	Aconitase/3-isopropylmalate dehydratase large subunit, alpha/beta/alpha domain
Q4WUL6_PHI362__PHI2520_LYSF__LYS4_746128_Aspergillus_fumigatus_loss_of_pathogenicity__lethal	A. fumigatus	IPR	IPR015931	Aconitase/3-isopropylmalate dehydratase large subunit, alpha/beta/alpha, subdomain 1/3
Q4WUL6_PHI362__PHI2520_LYSF__LYS4_746128_Aspergillus_fumigatus_loss_of_pathogenicity__lethal	A. fumigatus	IPR	IPR036008	Aconitase, iron-sulfur domain
Q4WUL6_PHI362__PHI2520_LYSF__LYS4_746128_Aspergillus_fumigatus_loss_of_pathogenicity__lethal	A. fumigatus	GO	GO:0004409	homoaconitate hydratase activity
Q4WUL6_PHI362__PHI2520_LYSF__LYS4_746128_Aspergillus_fumigatus_loss_of_pathogenicity__lethal	A. fumigatus	GO	GO:0009085	lysine biosynthetic process
Q4WUL6_PHI362__PHI2520_LYSF__LYS4_746128_Aspergillus_fumigatus_loss_of_pathogenicity__lethal	A. fumigatus	GO	GO:0051539	4 iron, 4 sulfur cluster binding
Q4WUL6_PHI362__PHI2520_LYSF__LYS4_746128_Aspergillus_fumigatus_loss_of_pathogenicity__lethal	A. fumigatus	KO	K01705	LYS4; homoaconitate hydratase [EC:4.2.1.36]
Q4WUL6_PHI362__PHI2520_LYSF__LYS4_746128_Aspergillus_fumigatus_loss_of_pathogenicity__lethal	A. fumigatus	KO	K01703	leuC, IPMI-L; 3-isopropylmalate/(R)-2-methylmalate dehydratase large subunit [EC:4.2.1.33 4.2.1.35]
Q4WUL6_PHI362__PHI2520_LYSF__LYS4_746128_Aspergillus_fumigatus_loss_of_pathogenicity__lethal	A. fumigatus	KO	K16792	aksD; methanogen homoaconitase large subunit [EC:4.2.1.114]
Q4WUN7_PHI6085_mpkC_746128_Aspergillus_fumigatus_reduced_virulence	A. fumigatus	IPR	IPR011009	Protein kinase-like domain superfamily
Q4WUN7_PHI6085_mpkC_746128_Aspergillus_fumigatus_reduced_virulence	A. fumigatus	IPR	IPR000719	Protein kinase domain
Q4WUN7_PHI6085_mpkC_746128_Aspergillus_fumigatus_reduced_virulence	A. fumigatus	GO	GO:0004672	protein kinase activity
Q4WUN7_PHI6085_mpkC_746128_Aspergillus_fumigatus_reduced_virulence	A. fumigatus	GO	GO:0005524	ATP binding
Q4WUN7_PHI6085_mpkC_746128_Aspergillus_fumigatus_reduced_virulence	A. fumigatus	GO	GO:0006468	protein phosphorylation
Q4WUN7_PHI6085_mpkC_746128_Aspergillus_fumigatus_reduced_virulence	A. fumigatus	KO	K04441	P38; p38 MAP kinase [EC:2.7.11.24]
Q4WUN7_PHI6085_mpkC_746128_Aspergillus_fumigatus_reduced_virulence	A. fumigatus	KO	K04464	MAPK7; mitogen-activated protein kinase 7 [EC:2.7.11.24]
Q4WUN7_PHI6085_mpkC_746128_Aspergillus_fumigatus_reduced_virulence	A. fumigatus	KO	K04371	ERK, MAPK1_3; mitogen-activated protein kinase 1/3 [EC:2.7.11.24]
Q4WUR1_PHI3849_CnaA_746128_Aspergillus_fumigatus_reduced_virulence	A. fumigatus	IPR	IPR041751	PP2B, metallophosphatase domain
Q4WUR1_PHI3849_CnaA_746128_Aspergillus_fumigatus_reduced_virulence	A. fumigatus	IPR	IPR029052	Metallo-dependent phosphatase-like
Q4WUR1_PHI3849_CnaA_746128_Aspergillus_fumigatus_reduced_virulence	A. fumigatus	IPR	IPR006186	Serine/threonine-specific protein phosphatase/bis(5-nucleosyl)-tetraphosphatase
Q4WUR1_PHI3849_CnaA_746128_Aspergillus_fumigatus_reduced_virulence	A. fumigatus	GO	GO:0016787	hydrolase activity
Q4WUR1_PHI3849_CnaA_746128_Aspergillus_fumigatus_reduced_virulence	A. fumigatus	KO	K04348	PPP3C, CNA; serine/threonine-protein phosphatase 2B catalytic subunit [EC:3.1.3.16]
Q4WUR1_PHI3849_CnaA_746128_Aspergillus_fumigatus_reduced_virulence	A. fumigatus	KO	K04460	PPP5C; serine/threonine-protein phosphatase 5 [EC:3.1.3.16]
Q4WUR1_PHI3849_CnaA_746128_Aspergillus_fumigatus_reduced_virulence	A. fumigatus	KO	K06269	PPP1C; serine/threonine-protein phosphatase PP1 catalytic subunit [EC:3.1.3.16]
Q4WV27_PHI7755__PHI8601__PHI9392_cofilin_AFUA_5G10570__co<U+FB01>lin_AFUA_5G10570_746128_Aspergillus_fumigatus_unaffected_pathogenicity__reduced_virulence__increased_virulence_hypervirulence	A. fumigatus	KO	K05765	CFL; cofilin
Q4WVG0_PHI5065_pkcA_746128_Aspergillus_fumigatus_unaffected_pathogenicity	A. fumigatus	IPR	IPR000719	Protein kinase domain
Q4WVG0_PHI5065_pkcA_746128_Aspergillus_fumigatus_unaffected_pathogenicity	A. fumigatus	IPR	IPR011009	Protein kinase-like domain superfamily
Q4WVG0_PHI5065_pkcA_746128_Aspergillus_fumigatus_unaffected_pathogenicity	A. fumigatus	IPR	IPR037778	Protein kinase C-like, C2 domain
Q4WVG0_PHI5065_pkcA_746128_Aspergillus_fumigatus_unaffected_pathogenicity	A. fumigatus	GO	GO:0004672	protein kinase activity
Q4WVG0_PHI5065_pkcA_746128_Aspergillus_fumigatus_unaffected_pathogenicity	A. fumigatus	GO	GO:0005524	ATP binding
Q4WVG0_PHI5065_pkcA_746128_Aspergillus_fumigatus_unaffected_pathogenicity	A. fumigatus	GO	GO:0006468	protein phosphorylation
Q4WVG0_PHI5065_pkcA_746128_Aspergillus_fumigatus_unaffected_pathogenicity	A. fumigatus	KO	K02677	PRKCA; classical protein kinase C alpha type [EC:2.7.11.13]
Q4WVG0_PHI5065_pkcA_746128_Aspergillus_fumigatus_unaffected_pathogenicity	A. fumigatus	KO	K18050	PRKCE; novel protein kinase C epsilon type [EC:2.7.11.13]
Q4WVG0_PHI5065_pkcA_746128_Aspergillus_fumigatus_unaffected_pathogenicity	A. fumigatus	KO	K06068	PRKCD; novel protein kinase C delta type [EC:2.7.11.13]
Q4WVQ7_PHI6909_atfB_746128_Aspergillus_fumigatus_reduced_virulence__unaffected_pathogenicity	A. fumigatus	KO	K04450	ATF2, CREBP1; cyclic AMP-dependent transcription factor ATF-2
Q4WVS3_PHI7652_aroC_746128_Aspergillus_fumigatus_reduced_virulence	A. fumigatus	IPR	IPR037039	Chorismate mutase, AroQ class superfamily, eukaryotic
Q4WVS3_PHI7652_aroC_746128_Aspergillus_fumigatus_reduced_virulence	A. fumigatus	IPR	IPR008238	Chorismate mutase, AroQ class, eukaryotic type
Q4WVS3_PHI7652_aroC_746128_Aspergillus_fumigatus_reduced_virulence	A. fumigatus	IPR	IPR036263	Chorismate mutase type II superfamily
Q4WVS3_PHI7652_aroC_746128_Aspergillus_fumigatus_reduced_virulence	A. fumigatus	GO	GO:0004106	chorismate mutase activity
Q4WVS3_PHI7652_aroC_746128_Aspergillus_fumigatus_reduced_virulence	A. fumigatus	GO	GO:0009073	aromatic amino acid family biosynthetic process
Q4WVS3_PHI7652_aroC_746128_Aspergillus_fumigatus_reduced_virulence	A. fumigatus	GO	GO:0046417	chorismate metabolic process
Q4WVS3_PHI7652_aroC_746128_Aspergillus_fumigatus_reduced_virulence	A. fumigatus	KO	K01850	E5.4.99.5; chorismate mutase [EC:5.4.99.5]
Q4WW81_PHI6256__PHI7875_FleA_746128_Aspergillus_fumigatus_increased_virulence_hypervirulence	A. fumigatus	IPR	IPR012475	Fucose-specific lectin
Q4WWN9_PHI2518_MET16_746128_Aspergillus_fumigatus_lethal	A. fumigatus	IPR	IPR004511	Phosphoadenosine phosphosulphate/adenosine 5'-phosphosulphate reductase
Q4WWN9_PHI2518_MET16_746128_Aspergillus_fumigatus_lethal	A. fumigatus	IPR	IPR011800	Phosphoadenosine phosphosulphate reductase CysH
Q4WWN9_PHI2518_MET16_746128_Aspergillus_fumigatus_lethal	A. fumigatus	IPR	IPR002500	Phosphoadenosine phosphosulphate reductase
Q4WWN9_PHI2518_MET16_746128_Aspergillus_fumigatus_lethal	A. fumigatus	IPR	IPR014729	Rossmann-like alpha/beta/alpha sandwich fold
Q4WWN9_PHI2518_MET16_746128_Aspergillus_fumigatus_lethal	A. fumigatus	GO	GO:0004604	phosphoadenylyl-sulfate reductase (thioredoxin) activity
Q4WWN9_PHI2518_MET16_746128_Aspergillus_fumigatus_lethal	A. fumigatus	GO	GO:0019379	sulfate assimilation, phosphoadenylyl sulfate reduction by phosphoadenylyl-sulfate reductase (thioredoxin)
Q4WWN9_PHI2518_MET16_746128_Aspergillus_fumigatus_lethal	A. fumigatus	GO	GO:0055114	oxidation-reduction process
Q4WWN9_PHI2518_MET16_746128_Aspergillus_fumigatus_lethal	A. fumigatus	GO	GO:0003824	catalytic activity
Q4WWN9_PHI2518_MET16_746128_Aspergillus_fumigatus_lethal	A. fumigatus	KO	K00390	cysH; phosphoadenosine phosphosulfate reductase [EC:1.8.4.8 1.8.4.10]
Q4WWT7_PHI4896_aspE_746128_Aspergillus_fumigatus_unaffected_pathogenicity	A. fumigatus	KO	K16945	CDC11; cell division control protein 11
Q4WWU2_PHI7222_mybA_746128_Aspergillus_fumigatus_reduced_virulence	A. fumigatus	KO	K22485	TBF1; protein TBF1
Q4WX65_PHI2540_IPP1_746128_Aspergillus_fumigatus_lethal	A. fumigatus	IPR	IPR008162	Inorganic pyrophosphatase
Q4WX65_PHI2540_IPP1_746128_Aspergillus_fumigatus_lethal	A. fumigatus	IPR	IPR036649	Inorganic pyrophosphatase superfamily
Q4WX65_PHI2540_IPP1_746128_Aspergillus_fumigatus_lethal	A. fumigatus	GO	GO:0000287	magnesium ion binding
Q4WX65_PHI2540_IPP1_746128_Aspergillus_fumigatus_lethal	A. fumigatus	GO	GO:0004427	inorganic diphosphatase activity
Q4WX65_PHI2540_IPP1_746128_Aspergillus_fumigatus_lethal	A. fumigatus	GO	GO:0005737	cytoplasm
Q4WX65_PHI2540_IPP1_746128_Aspergillus_fumigatus_lethal	A. fumigatus	GO	GO:0006796	phosphate-containing compound metabolic process
Q4WX65_PHI2540_IPP1_746128_Aspergillus_fumigatus_lethal	A. fumigatus	KO	K11726	NURF38; nucleosome-remodeling factor 38 kDa subunit [EC:3.6.1.1]
Q4WX78_PHI6647_rlmA_746128_Aspergillus_fumigatus_loss_of_pathogenicity	A. fumigatus	KO	K09265	RLM1; transcription factor RLM1
Q4WXC5_PHI2531_PRI1_746128_Aspergillus_fumigatus_lethal	A. fumigatus	IPR	IPR002755	DNA primase, small subunit
Q4WXC5_PHI2531_PRI1_746128_Aspergillus_fumigatus_lethal	A. fumigatus	IPR	IPR014052	DNA primase, small subunit, eukaryotic/archaeal
Q4WXC5_PHI2531_PRI1_746128_Aspergillus_fumigatus_lethal	A. fumigatus	GO	GO:0003896	DNA primase activity
Q4WXC5_PHI2531_PRI1_746128_Aspergillus_fumigatus_lethal	A. fumigatus	GO	GO:0006269	DNA replication, synthesis of RNA primer
Q4WXC5_PHI2531_PRI1_746128_Aspergillus_fumigatus_lethal	A. fumigatus	KO	K02684	PRI1; DNA primase small subunit [EC:2.7.7.102]
Q4WXK4_PHI2607_DvrA_746128_Aspergillus_fumigatus_increased_virulence_hypervirulence	A. fumigatus	KO	K21544	NSF1, BCR1, DVRA; C2H2 transcription facotor
Q4WXL8_PHI2538_AUR1_746128_Aspergillus_fumigatus_lethal__unaffected_pathogenicity	A. fumigatus	KO	K22723	AUR1; inositol phosphorylceramide synthase catalytic subunit [EC:2.7.1.227]
Q4WXL8_PHI2538_AUR1_746128_Aspergillus_fumigatus_lethal__unaffected_pathogenicity	A. fumigatus	KO	K22725	IPT1; mannosyl-inositol-phosphoceramide inositolphosphotransferase [EC:2.7.1.228]
Q4WY05_PHI6908_atfA_746128_Aspergillus_fumigatus_reduced_virulence	A. fumigatus	KO	K09051	SKO1, ATF1, PCR1; ATF/CREB family transcription factor
Q4WY67_PHI3235_pacC_746128_Aspergillus_fumigatus_reduced_virulence	A. fumigatus	KO	K09233	GLIS2; zinc finger protein GLIS2
Q4WY82_PHI496_PPOC_746128_Aspergillus_fumigatus_increased_virulence_hypervirulence	A. fumigatus	IPR	IPR034812	Psi-factor producing oxygenase, N-terminal heme peroxidase domain
Q4WY82_PHI496_PPOC_746128_Aspergillus_fumigatus_increased_virulence_hypervirulence	A. fumigatus	IPR	IPR037120	Haem peroxidase domain superfamily, animal type
Q4WY82_PHI496_PPOC_746128_Aspergillus_fumigatus_increased_virulence_hypervirulence	A. fumigatus	IPR	IPR010255	Haem peroxidase superfamily
Q4WY82_PHI496_PPOC_746128_Aspergillus_fumigatus_increased_virulence_hypervirulence	A. fumigatus	GO	GO:0016491	oxidoreductase activity
Q4WY82_PHI496_PPOC_746128_Aspergillus_fumigatus_increased_virulence_hypervirulence	A. fumigatus	GO	GO:0004601	peroxidase activity
Q4WY82_PHI496_PPOC_746128_Aspergillus_fumigatus_increased_virulence_hypervirulence	A. fumigatus	GO	GO:0006979	response to oxidative stress
Q4WY82_PHI496_PPOC_746128_Aspergillus_fumigatus_increased_virulence_hypervirulence	A. fumigatus	GO	GO:0020037	heme binding
Q4WY82_PHI496_PPOC_746128_Aspergillus_fumigatus_increased_virulence_hypervirulence	A. fumigatus	GO	GO:0055114	oxidation-reduction process
Q4WY82_PHI496_PPOC_746128_Aspergillus_fumigatus_increased_virulence_hypervirulence	A. fumigatus	KO	K17862	PPOC; linoleate 10R-lipoxygenase [EC:1.13.11.62]
Q4WY82_PHI496_PPOC_746128_Aspergillus_fumigatus_increased_virulence_hypervirulence	A. fumigatus	KO	K17863	PPOA; linoleate 8R-lipoxygenase / 9,12-octadecadienoate 8-hydroperoxide 8R-isomerase [EC:1.13.11.60 5.4.4.5]
Q4WY82_PHI496_PPOC_746128_Aspergillus_fumigatus_increased_virulence_hypervirulence	A. fumigatus	KO	K17864	LDS; linoleate 8R-lipoxygenase / 9,12-octadecadienoate 8-hydroperoxide 8S-isomerase [EC:1.13.11.60 5.4.4.6]
Q4WYE4_PHI7168_crpA_746128_Aspergillus_fumigatus_reduced_virulence	A. fumigatus	IPR	IPR023214	HAD superfamily
Q4WYE4_PHI7168_crpA_746128_Aspergillus_fumigatus_reduced_virulence	A. fumigatus	IPR	IPR027256	P-type ATPase, subfamily IB
Q4WYE4_PHI7168_crpA_746128_Aspergillus_fumigatus_reduced_virulence	A. fumigatus	IPR	IPR023299	P-type ATPase, cytoplasmic domain N
Q4WYE4_PHI7168_crpA_746128_Aspergillus_fumigatus_reduced_virulence	A. fumigatus	GO	GO:0006812	cation transport
Q4WYE4_PHI7168_crpA_746128_Aspergillus_fumigatus_reduced_virulence	A. fumigatus	GO	GO:0016021	integral component of membrane
Q4WYE4_PHI7168_crpA_746128_Aspergillus_fumigatus_reduced_virulence	A. fumigatus	GO	GO:0019829	ATPase-coupled cation transmembrane transporter activity
Q4WYE4_PHI7168_crpA_746128_Aspergillus_fumigatus_reduced_virulence	A. fumigatus	GO	GO:0000166	nucleotide binding
Q4WYE4_PHI7168_crpA_746128_Aspergillus_fumigatus_reduced_virulence	A. fumigatus	KO	K17686	copA, ctpA, ATP7; P-type Cu+ transporter [EC:7.2.2.8]
Q4WYE4_PHI7168_crpA_746128_Aspergillus_fumigatus_reduced_virulence	A. fumigatus	KO	K01533	copB; P-type Cu2+ transporter [EC:7.2.2.9]
Q4WYE4_PHI7168_crpA_746128_Aspergillus_fumigatus_reduced_virulence	A. fumigatus	KO	K19597	golT; Au+-exporting ATPase [EC:3.6.1.-]
Q4WYT1_PHI6750_Fbx15_746128_Aspergillus_fumigatus_loss_of_pathogenicity	A. fumigatus	KO	K15070	MDM30; mitochondrial distribution and morphology protein 30
Q4WYU7_PHI2528_SLY1_746128_Aspergillus_fumigatus_lethal	A. fumigatus	IPR	IPR001619	Sec1-like protein
Q4WYU7_PHI2528_SLY1_746128_Aspergillus_fumigatus_lethal	A. fumigatus	IPR	IPR027482	Sec1-like, domain 2
Q4WYU7_PHI2528_SLY1_746128_Aspergillus_fumigatus_lethal	A. fumigatus	IPR	IPR036045	Sec1-like superfamily
Q4WYU7_PHI2528_SLY1_746128_Aspergillus_fumigatus_lethal	A. fumigatus	GO	GO:0006904	vesicle docking involved in exocytosis
Q4WYU7_PHI2528_SLY1_746128_Aspergillus_fumigatus_lethal	A. fumigatus	GO	GO:0016192	vesicle-mediated transport
Q4WYU7_PHI2528_SLY1_746128_Aspergillus_fumigatus_lethal	A. fumigatus	KO	K19998	SCFD1, SLY1; sec1 family domain-containing protein 1
Q4WYU7_PHI2528_SLY1_746128_Aspergillus_fumigatus_lethal	A. fumigatus	KO	K15292	STXBP1, MUNC18-1; syntaxin-binding protein 1
Q4WYU7_PHI2528_SLY1_746128_Aspergillus_fumigatus_lethal	A. fumigatus	KO	K12479	VPS45; vacuolar protein sorting-associated protein 45
Q4WZA3_PHI7693_FlcB_746128_Aspergillus_fumigatus_loss_of_pathogenicity	A. fumigatus	IPR	IPR032800	ML-like domain
Q4WZA3_PHI7693_FlcB_746128_Aspergillus_fumigatus_loss_of_pathogenicity	A. fumigatus	IPR	IPR010308	TRP, C-terminal
Q4WZA3_PHI7693_FlcB_746128_Aspergillus_fumigatus_loss_of_pathogenicity	A. fumigatus	KO	K14802	DRS2, ATP8A; phospholipid-transporting ATPase [EC:7.6.2.1]
Q4WZA8_PHI6891_pksP_746128_Aspergillus_fumigatus_reduced_virulence__unaffected_pathogenicity	A. fumigatus	IPR	IPR032088	Starter unit:ACP transacylase
Q4WZA8_PHI6891_pksP_746128_Aspergillus_fumigatus_reduced_virulence__unaffected_pathogenicity	A. fumigatus	IPR	IPR014030	Beta-ketoacyl synthase, N-terminal
Q4WZA8_PHI6891_pksP_746128_Aspergillus_fumigatus_reduced_virulence__unaffected_pathogenicity	A. fumigatus	IPR	IPR030918	Polyketide product template domain
Q4WZA8_PHI6891_pksP_746128_Aspergillus_fumigatus_reduced_virulence__unaffected_pathogenicity	A. fumigatus	IPR	IPR001227	Acyl transferase domain superfamily
Q4WZA8_PHI6891_pksP_746128_Aspergillus_fumigatus_reduced_virulence__unaffected_pathogenicity	A. fumigatus	IPR	IPR016035	Acyl transferase/acyl hydrolase/lysophospholipase
Q4WZA8_PHI6891_pksP_746128_Aspergillus_fumigatus_reduced_virulence__unaffected_pathogenicity	A. fumigatus	IPR	IPR029058	Alpha/Beta hydrolase fold
Q4WZA8_PHI6891_pksP_746128_Aspergillus_fumigatus_reduced_virulence__unaffected_pathogenicity	A. fumigatus	IPR	IPR042104	Polyketide synthase, dehydratase domain superfamily
Q4WZA8_PHI6891_pksP_746128_Aspergillus_fumigatus_reduced_virulence__unaffected_pathogenicity	A. fumigatus	IPR	IPR020841	Polyketide synthase, beta-ketoacyl synthase domain
Q4WZA8_PHI6891_pksP_746128_Aspergillus_fumigatus_reduced_virulence__unaffected_pathogenicity	A. fumigatus	IPR	IPR020801	Polyketide synthase, acyl transferase domain
Q4WZA8_PHI6891_pksP_746128_Aspergillus_fumigatus_reduced_virulence__unaffected_pathogenicity	A. fumigatus	IPR	IPR016039	Thiolase-like
Q4WZA8_PHI6891_pksP_746128_Aspergillus_fumigatus_reduced_virulence__unaffected_pathogenicity	A. fumigatus	GO	GO:0016740	transferase activity
Q4WZA8_PHI6891_pksP_746128_Aspergillus_fumigatus_reduced_virulence__unaffected_pathogenicity	A. fumigatus	GO	GO:0003824	catalytic activity
Q4WZA8_PHI6891_pksP_746128_Aspergillus_fumigatus_reduced_virulence__unaffected_pathogenicity	A. fumigatus	KO	K15321	WA; naphtho-gamma-pyrone polyketide synthase
Q4WZA8_PHI6891_pksP_746128_Aspergillus_fumigatus_reduced_virulence__unaffected_pathogenicity	A. fumigatus	KO	K15316	PKSA; noranthrone synthase [EC:2.3.1.221]
Q4WZA8_PHI6891_pksP_746128_Aspergillus_fumigatus_reduced_virulence__unaffected_pathogenicity	A. fumigatus	KO	K15317	APTA; asperthecin polyketide synthase
Q4WZG4_PHI2551_NOC3_746128_Aspergillus_fumigatus_lethal	A. fumigatus	IPR	IPR016903	Nucleolar complex-associated protein 3
Q4WZG4_PHI2551_NOC3_746128_Aspergillus_fumigatus_lethal	A. fumigatus	KO	K14834	NOC3; nucleolar complex protein 3
Q4WZL4_PHI2358__PHI8494_PLD__pld_746128_Aspergillus_fumigatus_reduced_virulence__increased_virulence_hypervirulence	A. fumigatus	IPR	IPR016555	Phospholipase D, eukaryotic type
Q4WZL4_PHI2358__PHI8494_PLD__pld_746128_Aspergillus_fumigatus_reduced_virulence__increased_virulence_hypervirulence	A. fumigatus	GO	GO:0004630	phospholipase D activity
Q4WZL4_PHI2358__PHI8494_PLD__pld_746128_Aspergillus_fumigatus_reduced_virulence__increased_virulence_hypervirulence	A. fumigatus	GO	GO:0006654	phosphatidic acid biosynthetic process
Q4WZL4_PHI2358__PHI8494_PLD__pld_746128_Aspergillus_fumigatus_reduced_virulence__increased_virulence_hypervirulence	A. fumigatus	GO	GO:0048017	inositol lipid-mediated signaling
Q4WZL4_PHI2358__PHI8494_PLD__pld_746128_Aspergillus_fumigatus_reduced_virulence__increased_virulence_hypervirulence	A. fumigatus	KO	K01115	PLD1_2; phospholipase D1/2 [EC:3.1.4.4]
Q4WZP3_PHI8875_gefA_Afu2g16240_746128_Aspergillus_fumigatus_unaffected_pathogenicity__loss_of_pathogenicity	A. fumigatus	IPR	IPR036964	Ras guanine-nucleotide exchange factor catalytic domain superfamily
Q4WZP3_PHI8875_gefA_Afu2g16240_746128_Aspergillus_fumigatus_unaffected_pathogenicity__loss_of_pathogenicity	A. fumigatus	IPR	IPR001895	Ras guanine-nucleotide exchange factors catalytic domain
Q4WZP3_PHI8875_gefA_Afu2g16240_746128_Aspergillus_fumigatus_unaffected_pathogenicity__loss_of_pathogenicity	A. fumigatus	IPR	IPR023578	Ras guanine nucleotide exchange factor domain superfamily
Q4WZP3_PHI8875_gefA_Afu2g16240_746128_Aspergillus_fumigatus_unaffected_pathogenicity__loss_of_pathogenicity	A. fumigatus	GO	GO:0005085	guanyl-nucleotide exchange factor activity
Q4WZP3_PHI8875_gefA_Afu2g16240_746128_Aspergillus_fumigatus_unaffected_pathogenicity__loss_of_pathogenicity	A. fumigatus	GO	GO:0007264	small GTPase mediated signal transduction
Q4WZP3_PHI8875_gefA_Afu2g16240_746128_Aspergillus_fumigatus_unaffected_pathogenicity__loss_of_pathogenicity	A. fumigatus	KO	K03099	SOS; son of sevenless
Q4WZP3_PHI8875_gefA_Afu2g16240_746128_Aspergillus_fumigatus_unaffected_pathogenicity__loss_of_pathogenicity	A. fumigatus	KO	K04349	RASGRF1; Ras-specific guanine nucleotide-releasing factor 1
Q4WZP3_PHI8875_gefA_Afu2g16240_746128_Aspergillus_fumigatus_unaffected_pathogenicity__loss_of_pathogenicity	A. fumigatus	KO	K17635	RGL1, RGL; ral guanine nucleotide dissociation stimulator-like 1
Q4WZV9_PHI6555_sF_746128_Aspergillus_fumigatus_unaffected_pathogenicity	A. fumigatus	IPR	IPR029061	Thiamin diphosphate-binding fold
Q4WZV9_PHI6555_sF_746128_Aspergillus_fumigatus_unaffected_pathogenicity	A. fumigatus	KO	K00381	cysI; sulfite reductase (NADPH) hemoprotein beta-component [EC:1.8.1.2]
Q4WZV9_PHI6555_sF_746128_Aspergillus_fumigatus_unaffected_pathogenicity	A. fumigatus	KO	K00392	sir; sulfite reductase (ferredoxin) [EC:1.8.7.1]
Q4WZV9_PHI6555_sF_746128_Aspergillus_fumigatus_unaffected_pathogenicity	A. fumigatus	KO	K21682	PNO; pyruvate dehydrogenase (NADP+) / aquacobalamin reductase (NADPH) [EC:1.2.1.51 1.16.1.5]
Q4X006_PHI4229_abcA_746128_Aspergillus_fumigatus_unaffected_pathogenicity	A. fumigatus	IPR	IPR034001	ATP-binding cassette transporter, PDR-like subfamily G, domain 1
Q4X006_PHI4229_abcA_746128_Aspergillus_fumigatus_unaffected_pathogenicity	A. fumigatus	IPR	IPR005285	Pleiotropic drug resistance protein PDR/CDR
Q4X006_PHI4229_abcA_746128_Aspergillus_fumigatus_unaffected_pathogenicity	A. fumigatus	IPR	IPR034003	ATP-binding cassette transporter, PDR-like subfamily G, domain 2
Q4X006_PHI4229_abcA_746128_Aspergillus_fumigatus_unaffected_pathogenicity	A. fumigatus	GO	GO:0016021	integral component of membrane
Q4X006_PHI4229_abcA_746128_Aspergillus_fumigatus_unaffected_pathogenicity	A. fumigatus	GO	GO:0042626	ATPase-coupled transmembrane transporter activity
Q4X006_PHI4229_abcA_746128_Aspergillus_fumigatus_unaffected_pathogenicity	A. fumigatus	GO	GO:1990961	xenobiotic detoxification by transmembrane export across the plasma membrane
Q4X006_PHI4229_abcA_746128_Aspergillus_fumigatus_unaffected_pathogenicity	A. fumigatus	KO	K08711	ABCG2.PDR, CDR1; ATP-binding cassette, subfamily G (WHITE), member 2, PDR
Q4X006_PHI4229_abcA_746128_Aspergillus_fumigatus_unaffected_pathogenicity	A. fumigatus	KO	K08712	ABCG2.SNQ2; ATP-binding cassette, subfamily G (WHITE), member 2, SNQ2
Q4X006_PHI4229_abcA_746128_Aspergillus_fumigatus_unaffected_pathogenicity	A. fumigatus	KO	K05679	ABCG1; ATP-binding cassette, subfamily G (WHITE), member 1
Q4X022_PHI9082_tptA_AFUA_2G14980_746128_Aspergillus_fumigatus_reduced_virulence	A. fumigatus	IPR	IPR023395	Mitochondrial carrier domain superfamily
Q4X022_PHI9082_tptA_AFUA_2G14980_746128_Aspergillus_fumigatus_reduced_virulence	A. fumigatus	KO	K15108	SLC25A19, DNC, TPC1; solute carrier family 25 (mitochondrial thiamine pyrophosphate transporter), member 19
Q4X022_PHI9082_tptA_AFUA_2G14980_746128_Aspergillus_fumigatus_reduced_virulence	A. fumigatus	KO	K14684	SLC25A23S; solute carrier family 25 (mitochondrial phosphate transporter), member 23/24/25/41
Q4X022_PHI9082_tptA_AFUA_2G14980_746128_Aspergillus_fumigatus_reduced_virulence	A. fumigatus	KO	K15084	SLC25A16, GDA, LEU5; solute carrier family 25 (mitochondrial carrier protein), member 16
Q4X099_PHI2638_Ilv3A_746128_Aspergillus_fumigatus_reduced_virulence	A. fumigatus	IPR	IPR000581	Dihydroxy-acid/6-phosphogluconate dehydratase
Q4X099_PHI2638_Ilv3A_746128_Aspergillus_fumigatus_reduced_virulence	A. fumigatus	IPR	IPR042096	Dihydroxy-acid dehydratase, C-terminal
Q4X099_PHI2638_Ilv3A_746128_Aspergillus_fumigatus_reduced_virulence	A. fumigatus	IPR	IPR037237	IlvD/EDD, N-terminal domain
Q4X099_PHI2638_Ilv3A_746128_Aspergillus_fumigatus_reduced_virulence	A. fumigatus	IPR	IPR004404	Dihydroxy-acid dehydratase
Q4X099_PHI2638_Ilv3A_746128_Aspergillus_fumigatus_reduced_virulence	A. fumigatus	GO	GO:0003824	catalytic activity
Q4X099_PHI2638_Ilv3A_746128_Aspergillus_fumigatus_reduced_virulence	A. fumigatus	GO	GO:0004160	dihydroxy-acid dehydratase activity
Q4X099_PHI2638_Ilv3A_746128_Aspergillus_fumigatus_reduced_virulence	A. fumigatus	GO	GO:0009082	branched-chain amino acid biosynthetic process
Q4X099_PHI2638_Ilv3A_746128_Aspergillus_fumigatus_reduced_virulence	A. fumigatus	KO	K01687	ilvD; dihydroxy-acid dehydratase [EC:4.2.1.9]
Q4X099_PHI2638_Ilv3A_746128_Aspergillus_fumigatus_reduced_virulence	A. fumigatus	KO	K22186	xylD; xylonate dehydratase [EC:4.2.1.82]
Q4X099_PHI2638_Ilv3A_746128_Aspergillus_fumigatus_reduced_virulence	A. fumigatus	KO	K13875	K13875, araC; L-arabonate dehydrase [EC:4.2.1.25]
Q4X0H6_PHI3048_CSMA_746128_Aspergillus_fumigatus_reduced_virulence	A. fumigatus	IPR	IPR036037	Class XVII myosin, motor domain
Q4X0H6_PHI3048_CSMA_746128_Aspergillus_fumigatus_reduced_virulence	A. fumigatus	IPR	IPR001609	Myosin head, motor domain
Q4X0H6_PHI3048_CSMA_746128_Aspergillus_fumigatus_reduced_virulence	A. fumigatus	IPR	IPR027417	P-loop containing nucleoside triphosphate hydrolase
Q4X0H6_PHI3048_CSMA_746128_Aspergillus_fumigatus_reduced_virulence	A. fumigatus	GO	GO:0003774	motor activity
Q4X0H6_PHI3048_CSMA_746128_Aspergillus_fumigatus_reduced_virulence	A. fumigatus	GO	GO:0005524	ATP binding
Q4X0H6_PHI3048_CSMA_746128_Aspergillus_fumigatus_reduced_virulence	A. fumigatus	GO	GO:0016459	myosin complex
Q4X0H6_PHI3048_CSMA_746128_Aspergillus_fumigatus_reduced_virulence	A. fumigatus	KO	K00698	CHS1; chitin synthase [EC:2.4.1.16]
Q4X0H6_PHI3048_CSMA_746128_Aspergillus_fumigatus_reduced_virulence	A. fumigatus	KO	K08834	MYO3, DFNB30; myosin III [EC:2.7.11.1]
Q4X0H6_PHI3048_CSMA_746128_Aspergillus_fumigatus_reduced_virulence	A. fumigatus	KO	K10357	MYO5; myosin V
Q4X0H7_PHI3049_CSMB_746128_Aspergillus_fumigatus_reduced_virulence	A. fumigatus	IPR	IPR027417	P-loop containing nucleoside triphosphate hydrolase
Q4X0H7_PHI3049_CSMB_746128_Aspergillus_fumigatus_reduced_virulence	A. fumigatus	KO	K00698	CHS1; chitin synthase [EC:2.4.1.16]
Q4X0J6_PHI2517_TRPS_746128_Aspergillus_fumigatus_lethal	A. fumigatus	IPR	IPR013785	Aldolase-type TIM barrel
Q4X0J6_PHI2517_TRPS_746128_Aspergillus_fumigatus_lethal	A. fumigatus	IPR	IPR036052	Tryptophan synthase beta subunit-like PLP-dependent enzyme
Q4X0J6_PHI2517_TRPS_746128_Aspergillus_fumigatus_lethal	A. fumigatus	IPR	IPR002028	Tryptophan synthase, alpha chain
Q4X0J6_PHI2517_TRPS_746128_Aspergillus_fumigatus_lethal	A. fumigatus	IPR	IPR006654	Tryptophan synthase, beta chain
Q4X0J6_PHI2517_TRPS_746128_Aspergillus_fumigatus_lethal	A. fumigatus	IPR	IPR011060	Ribulose-phosphate binding barrel
Q4X0J6_PHI2517_TRPS_746128_Aspergillus_fumigatus_lethal	A. fumigatus	GO	GO:0003824	catalytic activity
Q4X0J6_PHI2517_TRPS_746128_Aspergillus_fumigatus_lethal	A. fumigatus	GO	GO:0004834	tryptophan synthase activity
Q4X0J6_PHI2517_TRPS_746128_Aspergillus_fumigatus_lethal	A. fumigatus	GO	GO:0006568	tryptophan metabolic process
Q4X0J6_PHI2517_TRPS_746128_Aspergillus_fumigatus_lethal	A. fumigatus	KO	K01694	TRP; tryptophan synthase [EC:4.2.1.20]
Q4X0M4_PHI2527_SEC31_746128_Aspergillus_fumigatus_lethal__loss_of_pathogenicity	A. fumigatus	IPR	IPR015943	WD40/YVTN repeat-like-containing domain superfamily
Q4X0M4_PHI2527_SEC31_746128_Aspergillus_fumigatus_lethal__loss_of_pathogenicity	A. fumigatus	GO	GO:0005515	protein binding
Q4X0M4_PHI2527_SEC31_746128_Aspergillus_fumigatus_lethal__loss_of_pathogenicity	A. fumigatus	KO	K14005	SEC31; protein transport protein SEC31
Q4X132_PHI2548_KRR1_746128_Aspergillus_fumigatus_lethal	A. fumigatus	IPR	IPR024166	Ribosomal RNA assembly KRR1
Q4X132_PHI2548_KRR1_746128_Aspergillus_fumigatus_lethal	A. fumigatus	KO	K06961	KRR1; ribosomal RNA assembly protein
Q4X146_PHI2515_ALG7_746128_Aspergillus_fumigatus_lethal	A. fumigatus	IPR	IPR033895	UDP-GlcNAc-dolichyl-phosphate GlcNAc phosphotransferase
Q4X146_PHI2515_ALG7_746128_Aspergillus_fumigatus_lethal	A. fumigatus	GO	GO:0003975	UDP-N-acetylglucosamine-dolichyl-phosphate N-acetylglucosaminephosphotransferase activity
Q4X146_PHI2515_ALG7_746128_Aspergillus_fumigatus_lethal	A. fumigatus	GO	GO:0006487	protein N-linked glycosylation
Q4X146_PHI2515_ALG7_746128_Aspergillus_fumigatus_lethal	A. fumigatus	GO	GO:0006488	dolichol-linked oligosaccharide biosynthetic process
Q4X146_PHI2515_ALG7_746128_Aspergillus_fumigatus_lethal	A. fumigatus	KO	K01001	ALG7; UDP-N-acetylglucosamine--dolichyl-phosphate N-acetylglucosaminephosphotransferase [EC:2.7.8.15]
Q4X1B0_PHI6444_Complex_I_NADH_oxidoredutase_746128_Aspergillus_fumigatus_reduced_virulence	A. fumigatus	KO	K03949	NDUFA5; NADH dehydrogenase (ubiquinone) 1 alpha subcomplex subunit 5
Q4X1I3_PHI2545_TIF35_746128_Aspergillus_fumigatus_lethal	A. fumigatus	KO	K03248	EIF3G; translation initiation factor 3 subunit G
Q4X1Y0_PHI2514_PFS2_746128_Aspergillus_fumigatus_lethal	A. fumigatus	IPR	IPR036322	WD40-repeat-containing domain superfamily
Q4X1Y0_PHI2514_PFS2_746128_Aspergillus_fumigatus_lethal	A. fumigatus	GO	GO:0005515	protein binding
Q4X1Y0_PHI2514_PFS2_746128_Aspergillus_fumigatus_lethal	A. fumigatus	KO	K15542	PFS2; polyadenylation factor subunit 2
Q4X256_PHI6556_mecA_746128_Aspergillus_fumigatus_unaffected_pathogenicity__reduced_virulence	A. fumigatus	IPR	IPR005857	Cystathionine beta-synthase
Q4X256_PHI6556_mecA_746128_Aspergillus_fumigatus_unaffected_pathogenicity__reduced_virulence	A. fumigatus	IPR	IPR036052	Tryptophan synthase beta subunit-like PLP-dependent enzyme
Q4X256_PHI6556_mecA_746128_Aspergillus_fumigatus_unaffected_pathogenicity__reduced_virulence	A. fumigatus	IPR	IPR001926	Pyridoxal-phosphate dependent enzyme
Q4X256_PHI6556_mecA_746128_Aspergillus_fumigatus_unaffected_pathogenicity__reduced_virulence	A. fumigatus	GO	GO:0004122	cystathionine beta-synthase activity
Q4X256_PHI6556_mecA_746128_Aspergillus_fumigatus_unaffected_pathogenicity__reduced_virulence	A. fumigatus	GO	GO:0005737	cytoplasm
Q4X256_PHI6556_mecA_746128_Aspergillus_fumigatus_unaffected_pathogenicity__reduced_virulence	A. fumigatus	GO	GO:0019343	cysteine biosynthetic process via cystathionine
Q4X256_PHI6556_mecA_746128_Aspergillus_fumigatus_unaffected_pathogenicity__reduced_virulence	A. fumigatus	KO	K01697	CBS; cystathionine beta-synthase [EC:4.2.1.22]
Q4X256_PHI6556_mecA_746128_Aspergillus_fumigatus_unaffected_pathogenicity__reduced_virulence	A. fumigatus	KO	K01738	cysK; cysteine synthase [EC:2.5.1.47]
Q4X256_PHI6556_mecA_746128_Aspergillus_fumigatus_unaffected_pathogenicity__reduced_virulence	A. fumigatus	KO	K12339	cysM; S-sulfo-L-cysteine synthase (O-acetyl-L-serine-dependent) [EC:2.5.1.144]
Q5VDC5_PHI8801_hexA_5059_Aspergillus_flavus_reduced_virulence	A. flavus	IPR	IPR026025	Fatty acid synthase alpha subunit, yeast
Q5VDC5_PHI8801_hexA_5059_Aspergillus_flavus_reduced_virulence	A. flavus	IPR	IPR016039	Thiolase-like
Q5VDC5_PHI8801_hexA_5059_Aspergillus_flavus_reduced_virulence	A. flavus	IPR	IPR041550	Fatty acid synthase type I, helical
Q5VDC5_PHI8801_hexA_5059_Aspergillus_flavus_reduced_virulence	A. flavus	GO	GO:0004312	fatty acid synthase activity
Q5VDC5_PHI8801_hexA_5059_Aspergillus_flavus_reduced_virulence	A. flavus	GO	GO:0042759	long-chain fatty acid biosynthetic process
Q5VDC5_PHI8801_hexA_5059_Aspergillus_flavus_reduced_virulence	A. flavus	GO	GO:0003824	catalytic activity
Q5VDC5_PHI8801_hexA_5059_Aspergillus_flavus_reduced_virulence	A. flavus	KO	K00667	FAS2; fatty acid synthase subunit alpha, fungi type [EC:2.3.1.86]
Q5VDC5_PHI8801_hexA_5059_Aspergillus_flavus_reduced_virulence	A. flavus	KO	K11533	fas; fatty acid synthase, bacteria type [EC:2.3.1.-]
Q6IZ77_PHI3909_ZrfB_746128_Aspergillus_fumigatus_reduced_virulence__loss_of_pathogenicity	A. fumigatus	IPR	IPR004698	Zinc/iron permease, fungal/plant
Q6IZ77_PHI3909_ZrfB_746128_Aspergillus_fumigatus_reduced_virulence__loss_of_pathogenicity	A. fumigatus	IPR	IPR003689	Zinc/iron permease
Q6IZ77_PHI3909_ZrfB_746128_Aspergillus_fumigatus_reduced_virulence__loss_of_pathogenicity	A. fumigatus	GO	GO:0005385	zinc ion transmembrane transporter activity
Q6IZ77_PHI3909_ZrfB_746128_Aspergillus_fumigatus_reduced_virulence__loss_of_pathogenicity	A. fumigatus	GO	GO:0016021	integral component of membrane
Q6IZ77_PHI3909_ZrfB_746128_Aspergillus_fumigatus_reduced_virulence__loss_of_pathogenicity	A. fumigatus	GO	GO:0071577	zinc ion transmembrane transport
Q6IZ77_PHI3909_ZrfB_746128_Aspergillus_fumigatus_reduced_virulence__loss_of_pathogenicity	A. fumigatus	GO	GO:0016020	membrane
Q6IZ77_PHI3909_ZrfB_746128_Aspergillus_fumigatus_reduced_virulence__loss_of_pathogenicity	A. fumigatus	GO	GO:0030001	metal ion transport
Q6IZ77_PHI3909_ZrfB_746128_Aspergillus_fumigatus_reduced_virulence__loss_of_pathogenicity	A. fumigatus	GO	GO:0046873	metal ion transmembrane transporter activity
Q6IZ77_PHI3909_ZrfB_746128_Aspergillus_fumigatus_reduced_virulence__loss_of_pathogenicity	A. fumigatus	GO	GO:0055085	transmembrane transport
Q6IZ77_PHI3909_ZrfB_746128_Aspergillus_fumigatus_reduced_virulence__loss_of_pathogenicity	A. fumigatus	KO	K14709	SLC39A1_2_3, ZIP1_2_3; solute carrier family 39 (zinc transporter), member 1/2/3
Q6IZ78_PHI3908_ZrfA_746128_Aspergillus_fumigatus_reduced_virulence__loss_of_pathogenicity	A. fumigatus	IPR	IPR003689	Zinc/iron permease
Q6IZ78_PHI3908_ZrfA_746128_Aspergillus_fumigatus_reduced_virulence__loss_of_pathogenicity	A. fumigatus	IPR	IPR004698	Zinc/iron permease, fungal/plant
Q6IZ78_PHI3908_ZrfA_746128_Aspergillus_fumigatus_reduced_virulence__loss_of_pathogenicity	A. fumigatus	GO	GO:0016020	membrane
Q6IZ78_PHI3908_ZrfA_746128_Aspergillus_fumigatus_reduced_virulence__loss_of_pathogenicity	A. fumigatus	GO	GO:0030001	metal ion transport
Q6IZ78_PHI3908_ZrfA_746128_Aspergillus_fumigatus_reduced_virulence__loss_of_pathogenicity	A. fumigatus	GO	GO:0046873	metal ion transmembrane transporter activity
Q6IZ78_PHI3908_ZrfA_746128_Aspergillus_fumigatus_reduced_virulence__loss_of_pathogenicity	A. fumigatus	GO	GO:0055085	transmembrane transport
Q6IZ78_PHI3908_ZrfA_746128_Aspergillus_fumigatus_reduced_virulence__loss_of_pathogenicity	A. fumigatus	GO	GO:0005385	zinc ion transmembrane transporter activity
Q6IZ78_PHI3908_ZrfA_746128_Aspergillus_fumigatus_reduced_virulence__loss_of_pathogenicity	A. fumigatus	GO	GO:0016021	integral component of membrane
Q6IZ78_PHI3908_ZrfA_746128_Aspergillus_fumigatus_reduced_virulence__loss_of_pathogenicity	A. fumigatus	GO	GO:0071577	zinc ion transmembrane transport
Q6IZ78_PHI3908_ZrfA_746128_Aspergillus_fumigatus_reduced_virulence__loss_of_pathogenicity	A. fumigatus	KO	K14709	SLC39A1_2_3, ZIP1_2_3; solute carrier family 39 (zinc transporter), member 1/2/3
Q6PWQ1_PHI2510_msdS_AfmsdC_746128_Aspergillus_fumigatus_unaffected_pathogenicity	A. fumigatus	IPR	IPR001382	Glycoside hydrolase family 47
Q6PWQ1_PHI2510_msdS_AfmsdC_746128_Aspergillus_fumigatus_unaffected_pathogenicity	A. fumigatus	IPR	IPR036026	Seven-hairpin glycosidases
Q6PWQ1_PHI2510_msdS_AfmsdC_746128_Aspergillus_fumigatus_unaffected_pathogenicity	A. fumigatus	IPR	IPR012341	Six-hairpin glycosidase-like superfamily
Q6PWQ1_PHI2510_msdS_AfmsdC_746128_Aspergillus_fumigatus_unaffected_pathogenicity	A. fumigatus	GO	GO:0004571	mannosyl-oligosaccharide 1,2-alpha-mannosidase activity
Q6PWQ1_PHI2510_msdS_AfmsdC_746128_Aspergillus_fumigatus_unaffected_pathogenicity	A. fumigatus	GO	GO:0005509	calcium ion binding
Q6PWQ1_PHI2510_msdS_AfmsdC_746128_Aspergillus_fumigatus_unaffected_pathogenicity	A. fumigatus	GO	GO:0016020	membrane
Q6PWQ1_PHI2510_msdS_AfmsdC_746128_Aspergillus_fumigatus_unaffected_pathogenicity	A. fumigatus	GO	GO:0003824	catalytic activity
Q6PWQ1_PHI2510_msdS_AfmsdC_746128_Aspergillus_fumigatus_unaffected_pathogenicity	A. fumigatus	KO	K01230	MAN1A_C, MNS1_2; mannosyl-oligosaccharide alpha-1,2-mannosidase [EC:3.2.1.113]
Q6PWQ1_PHI2510_msdS_AfmsdC_746128_Aspergillus_fumigatus_unaffected_pathogenicity	A. fumigatus	KO	K23741	MAN1B, MNS3; endoplasmic reticulum Man9GlcNAc2 1,2-alpha-mannosidase [EC:3.2.1.209]
Q6PWQ1_PHI2510_msdS_AfmsdC_746128_Aspergillus_fumigatus_unaffected_pathogenicity	A. fumigatus	KO	K10085	EDEM2; ER degradation enhancer, mannosidase alpha-like 2
Q6Q487_PHI2306_clxA_746128_Aspergillus_fumigatus_unaffected_pathogenicity	A. fumigatus	IPR	IPR009033	Calreticulin/calnexin, P domain superfamily
Q6Q487_PHI2306_clxA_746128_Aspergillus_fumigatus_unaffected_pathogenicity	A. fumigatus	IPR	IPR013320	Concanavalin A-like lectin/glucanase domain superfamily
Q6Q487_PHI2306_clxA_746128_Aspergillus_fumigatus_unaffected_pathogenicity	A. fumigatus	IPR	IPR001580	Calreticulin/calnexin
Q6Q487_PHI2306_clxA_746128_Aspergillus_fumigatus_unaffected_pathogenicity	A. fumigatus	GO	GO:0005509	calcium ion binding
Q6Q487_PHI2306_clxA_746128_Aspergillus_fumigatus_unaffected_pathogenicity	A. fumigatus	GO	GO:0005515	protein binding
Q6Q487_PHI2306_clxA_746128_Aspergillus_fumigatus_unaffected_pathogenicity	A. fumigatus	GO	GO:0005783	endoplasmic reticulum
Q6Q487_PHI2306_clxA_746128_Aspergillus_fumigatus_unaffected_pathogenicity	A. fumigatus	GO	GO:0006457	protein folding
Q6Q487_PHI2306_clxA_746128_Aspergillus_fumigatus_unaffected_pathogenicity	A. fumigatus	GO	GO:0051082	unfolded protein binding
Q6Q487_PHI2306_clxA_746128_Aspergillus_fumigatus_unaffected_pathogenicity	A. fumigatus	KO	K08054	CANX; calnexin
Q6Q487_PHI2306_clxA_746128_Aspergillus_fumigatus_unaffected_pathogenicity	A. fumigatus	KO	K09551	CLGN; calmegin
Q6Q487_PHI2306_clxA_746128_Aspergillus_fumigatus_unaffected_pathogenicity	A. fumigatus	KO	K08057	CALR; calreticulin
Q6QNB5_PHI828__PHI829_ERG1_ERGA_746128_Aspergillus_fumigatus_chemistry_target_resistance_to_chemical	A. fumigatus	IPR	IPR013698	Squalene epoxidase
Q6QNB5_PHI828__PHI829_ERG1_ERGA_746128_Aspergillus_fumigatus_chemistry_target_resistance_to_chemical	A. fumigatus	GO	GO:0004506	squalene monooxygenase activity
Q6QNB5_PHI828__PHI829_ERG1_ERGA_746128_Aspergillus_fumigatus_chemistry_target_resistance_to_chemical	A. fumigatus	GO	GO:0016021	integral component of membrane
Q6QNB5_PHI828__PHI829_ERG1_ERGA_746128_Aspergillus_fumigatus_chemistry_target_resistance_to_chemical	A. fumigatus	GO	GO:0050660	flavin adenine dinucleotide binding
Q6QNB5_PHI828__PHI829_ERG1_ERGA_746128_Aspergillus_fumigatus_chemistry_target_resistance_to_chemical	A. fumigatus	GO	GO:0055114	oxidation-reduction process
Q6QNB5_PHI828__PHI829_ERG1_ERGA_746128_Aspergillus_fumigatus_chemistry_target_resistance_to_chemical	A. fumigatus	KO	K00511	SQLE, ERG1; squalene monooxygenase [EC:1.14.14.17]
Q6TFC7_PHI482_LAEA_746128_Aspergillus_fumigatus_reduced_virulence	A. fumigatus	KO	K22123	GLIN; gliotoxin biosynthesis N-methyltransferase [EC:2.1.1.-]
Q70ZY8_PHI2524_nudC_746128_Aspergillus_fumigatus_lethal	A. fumigatus	KO	K19758	DYX1C1, DNAAF4; dyslexia susceptibility 1 candidate gene 1 protein
Q71S08_PHI340_CPCA_746128_Aspergillus_fumigatus_reduced_virulence	A. fumigatus	KO	K09464	GCN4; general control protein GCN4
Q8J129_PHI371_PKAC1_746128_Aspergillus_fumigatus_reduced_virulence	A. fumigatus	IPR	IPR011009	Protein kinase-like domain superfamily
Q8J129_PHI371_PKAC1_746128_Aspergillus_fumigatus_reduced_virulence	A. fumigatus	IPR	IPR000719	Protein kinase domain
Q8J129_PHI371_PKAC1_746128_Aspergillus_fumigatus_reduced_virulence	A. fumigatus	GO	GO:0004672	protein kinase activity
Q8J129_PHI371_PKAC1_746128_Aspergillus_fumigatus_reduced_virulence	A. fumigatus	GO	GO:0005524	ATP binding
Q8J129_PHI371_PKAC1_746128_Aspergillus_fumigatus_reduced_virulence	A. fumigatus	GO	GO:0006468	protein phosphorylation
Q8J129_PHI371_PKAC1_746128_Aspergillus_fumigatus_reduced_virulence	A. fumigatus	KO	K04345	PKA; protein kinase A [EC:2.7.11.11]
Q8J129_PHI371_PKAC1_746128_Aspergillus_fumigatus_reduced_virulence	A. fumigatus	KO	K19584	PRKX; protein kinase X [EC:2.7.11.11]
Q8J129_PHI371_PKAC1_746128_Aspergillus_fumigatus_reduced_virulence	A. fumigatus	KO	K13303	SGK2; serum/glucocorticoid-regulated kinase 2 [EC:2.7.11.1]
Q8J2P6_PHI317_RHBA_746128_Aspergillus_fumigatus_reduced_virulence	A. fumigatus	KO	K07208	RHEB; Ras homolog enriched in brain
Q8J2P6_PHI317_RHBA_746128_Aspergillus_fumigatus_reduced_virulence	A. fumigatus	KO	K07827	KRAS, KRAS2; GTPase KRas
Q8J2P6_PHI317_RHBA_746128_Aspergillus_fumigatus_reduced_virulence	A. fumigatus	KO	K07849	RHEBL1; Ras homolog enriched in brain like 1
Q8TFX6_PHI354_GPAB_746128_Aspergillus_fumigatus_reduced_virulence	A. fumigatus	IPR	IPR001019	Guanine nucleotide binding protein (G-protein), alpha subunit
Q8TFX6_PHI354_GPAB_746128_Aspergillus_fumigatus_reduced_virulence	A. fumigatus	IPR	IPR011025	G protein alpha subunit, helical insertion
Q8TFX6_PHI354_GPAB_746128_Aspergillus_fumigatus_reduced_virulence	A. fumigatus	IPR	IPR027417	P-loop containing nucleoside triphosphate hydrolase
Q8TFX6_PHI354_GPAB_746128_Aspergillus_fumigatus_reduced_virulence	A. fumigatus	GO	GO:0003924	GTPase activity
Q8TFX6_PHI354_GPAB_746128_Aspergillus_fumigatus_reduced_virulence	A. fumigatus	GO	GO:0007186	G protein-coupled receptor signaling pathway
Q8TFX6_PHI354_GPAB_746128_Aspergillus_fumigatus_reduced_virulence	A. fumigatus	GO	GO:0019001	guanyl nucleotide binding
Q8TFX6_PHI354_GPAB_746128_Aspergillus_fumigatus_reduced_virulence	A. fumigatus	GO	GO:0031683	G-protein beta/gamma-subunit complex binding
Q8TFX6_PHI354_GPAB_746128_Aspergillus_fumigatus_reduced_virulence	A. fumigatus	GO	GO:0007165	signal transduction
Q8TFX6_PHI354_GPAB_746128_Aspergillus_fumigatus_reduced_virulence	A. fumigatus	KO	K04630	GNAI; guanine nucleotide-binding protein G(i) subunit alpha
Q8TFX6_PHI354_GPAB_746128_Aspergillus_fumigatus_reduced_virulence	A. fumigatus	KO	K04634	GNAQ; guanine nucleotide-binding protein G(q) subunit alpha
Q92197_PHI564__PHI3047_chsC__CHSC_746128_Aspergillus_fumigatus_reduced_virulence__unaffected_pathogenicity	A. fumigatus	IPR	IPR004834	Fungal chitin synthase
Q92197_PHI564__PHI3047_chsC__CHSC_746128_Aspergillus_fumigatus_reduced_virulence__unaffected_pathogenicity	A. fumigatus	GO	GO:0004100	chitin synthase activity
Q92197_PHI564__PHI3047_chsC__CHSC_746128_Aspergillus_fumigatus_reduced_virulence__unaffected_pathogenicity	A. fumigatus	GO	GO:0006031	chitin biosynthetic process
Q92197_PHI564__PHI3047_chsC__CHSC_746128_Aspergillus_fumigatus_reduced_virulence__unaffected_pathogenicity	A. fumigatus	KO	K00698	CHS1; chitin synthase [EC:2.4.1.16]
Q96UQ6_PHI2503__PHI3902_AGS1_746128_Aspergillus_fumigatus_unaffected_pathogenicity__reduced_virulence	A. fumigatus	IPR	IPR017853	Glycoside hydrolase superfamily
Q96UQ6_PHI2503__PHI3902_AGS1_746128_Aspergillus_fumigatus_unaffected_pathogenicity__reduced_virulence	A. fumigatus	KO	K00749	E2.4.1.183; alpha-1,3-glucan synthase [EC:2.4.1.183]
Q96UR0_PHI2504__PHI3903_AGS2_746128_Aspergillus_fumigatus_unaffected_pathogenicity__reduced_virulence	A. fumigatus	IPR	IPR017853	Glycoside hydrolase superfamily
Q96UR0_PHI2504__PHI3903_AGS2_746128_Aspergillus_fumigatus_unaffected_pathogenicity__reduced_virulence	A. fumigatus	KO	K00749	E2.4.1.183; alpha-1,3-glucan synthase [EC:2.4.1.183]
Q9C1Q7_PHI253_FOS1_746128_Aspergillus_fumigatus_reduced_virulence	A. fumigatus	KO	K19692	TCSA; osomolarity two-component system, sensor histidine kinase TcsA [EC:2.7.13.3]
Q9C1Q7_PHI253_FOS1_746128_Aspergillus_fumigatus_reduced_virulence	A. fumigatus	KO	K20974	K20974; two-component system, sensor histidine kinase [EC:2.7.13.3]
Q9C1Q7_PHI253_FOS1_746128_Aspergillus_fumigatus_reduced_virulence	A. fumigatus	KO	K11527	K11527; two-component system, sensor histidine kinase and response regulator [EC:2.7.13.3]
Q9HEQ8_PHI335_CGRA_746128_Aspergillus_fumigatus_reduced_virulence	A. fumigatus	KO	K14822	CGR1; rRNA-processing protein CGR1
Q9Y7F1_PHI178_pabaA_746128_Aspergillus_fumigatus_reduced_virulence	A. fumigatus	IPR	IPR005801	ADC synthase
Q9Y7F1_PHI178_pabaA_746128_Aspergillus_fumigatus_reduced_virulence	A. fumigatus	IPR	IPR015890	Chorismate-utilising enzyme, C-terminal
Q9Y7F1_PHI178_pabaA_746128_Aspergillus_fumigatus_reduced_virulence	A. fumigatus	IPR	IPR010117	Para-aminobenzoate synthase
Q9Y7F1_PHI178_pabaA_746128_Aspergillus_fumigatus_reduced_virulence	A. fumigatus	GO	GO:0009058	biosynthetic process
Q9Y7F1_PHI178_pabaA_746128_Aspergillus_fumigatus_reduced_virulence	A. fumigatus	KO	K13950	pabAB; para-aminobenzoate synthetase [EC:2.6.1.85]
Q9Y7F1_PHI178_pabaA_746128_Aspergillus_fumigatus_reduced_virulence	A. fumigatus	KO	K01665	pabB; para-aminobenzoate synthetase component I [EC:2.6.1.85]
