# Supplementary material for: Identifying candidate Aspergillus pathogenicity factors by annotation frequency
Source: BMC Microbiol. 2020 Nov 11;20:342. doi: 10.1186/s12866-020-02031-y (PMC7661267; doi:10.1186/s12866-020-02031-y)
Supplement: Supplementary file 9 — Additional file 9: Table S4. Definitions of annotations shown in Fig. 2 and Additional file 8. Amino-sugar annotations mentioned in the text are highlighted in blue. [file 12866_2020_2031_MOESM9_ESM.xlsx]

## Sheet: STable4
Term	Category	Definition	Aspergillus species	Effect(s) of mutation	Aspergillus gene(s)
IPR036291	IPR	NAD(P)-binding domain superfamily	A. nidulans	increased virulence hypervirulence	E9R863_PHI5267_UgeB_162425
IPR036770	IPR	Ankyrin repeat-containing domain superfamily	A. flavus	reduced virulence	B8N780_PHI7726_AfRafA_5059
IPR026025	IPR	Fatty acid synthase alpha subunit, yeast	A. flavus	reduced virulence	Q5VDC5_PHI8801_hexA_5059
IPR023213	IPR	Chloramphenicol acetyltransferase-like domain superfamily	A. fumigatus	reduced virulence	Q4WT66_PHI2511_Pes1_746128
IPR036812	IPR	NADP-dependent oxidoreductase domain superfamily	A. flavus	reduced virulence	Q00049_PHI7768_NorA_AflE_5059
IPR023210	IPR	NADP-dependent oxidoreductase domain	A. flavus	reduced virulence	Q00049_PHI7768_NorA_AflE_5059
IPR034003	IPR	ATP-binding cassette transporter, PDR-like subfamily G, domain 2	A. fumigatus	reduced virulence unaffected pathogenicity; unaffected pathogenicity	E9RBG1_PHI4230__PHI8901_abcB__abcG1_746128; Q4X006_PHI4229_abcA_746128
IPR004698	IPR	Zinc/iron permease, fungal/plant	A. fumigatus	reduced virulence loss of pathogenicity; reduced virulence loss of pathogenicity	Q6IZ77_PHI3909_ZrfB_746128; Q6IZ78_PHI3908_ZrfA_746128
IPR032088	IPR	Starter unit:ACP transacylase	A. fumigatus	unaffected pathogenicity; reduced virulence; reduced virulence; reduced virulence unaffected pathogenicity	B0XVQ6_PHI7335_pksP_746128; O59897_PHI101_ALB1_746128; O60026_PHI116_PKSP_746128; Q4WZA8_PHI6891_pksP_746128
IPR001242	IPR	Condensation domain	A. fumigatus	reduced virulence	Q4WT66_PHI2511_Pes1_746128
IPR020841	IPR	Polyketide synthase, beta-ketoacyl synthase domain	A. fumigatus	unaffected pathogenicity; reduced virulence; reduced virulence; reduced virulence unaffected pathogenicity	B0XVQ6_PHI7335_pksP_746128; O59897_PHI101_ALB1_746128; O60026_PHI116_PKSP_746128; Q4WZA8_PHI6891_pksP_746128
IPR014030	IPR	Beta-ketoacyl synthase, N-terminal	A. fumigatus	unaffected pathogenicity; reduced virulence; reduced virulence; reduced virulence unaffected pathogenicity	B0XVQ6_PHI7335_pksP_746128; O59897_PHI101_ALB1_746128; O60026_PHI116_PKSP_746128; Q4WZA8_PHI6891_pksP_746128
IPR016035	IPR	Acyl transferase/acyl hydrolase/lysophospholipase	A. fumigatus	unaffected pathogenicity; reduced virulence; reduced virulence; reduced virulence unaffected pathogenicity	B0XVQ6_PHI7335_pksP_746128; O59897_PHI101_ALB1_746128; O60026_PHI116_PKSP_746128; Q4WZA8_PHI6891_pksP_746128
IPR001227	IPR	Acyl transferase domain superfamily	A. fumigatus	unaffected pathogenicity; reduced virulence; reduced virulence; reduced virulence unaffected pathogenicity	B0XVQ6_PHI7335_pksP_746128; O59897_PHI101_ALB1_746128; O60026_PHI116_PKSP_746128; Q4WZA8_PHI6891_pksP_746128
IPR020801	IPR	Polyketide synthase, acyl transferase domain	A. fumigatus	unaffected pathogenicity; reduced virulence; reduced virulence; reduced virulence unaffected pathogenicity	B0XVQ6_PHI7335_pksP_746128; O59897_PHI101_ALB1_746128; O60026_PHI116_PKSP_746128; Q4WZA8_PHI6891_pksP_746128
IPR042099	IPR	AMP-dependent synthetase-like superfamily	A. fumigatus	unaffected pathogenicity; reduced virulence; reduced virulence; reduced virulence	B0Y6V5_PHI7334_aarA_746128; B0YAP6_PHI2297_tmpL_746128; Q4WR83_PHI2321_SidI_746128; Q4WT66_PHI2511_Pes1_746128
IPR011050	IPR	Pectin lyase fold/virulence factor	A. flavus	reduced virulence	P41749_PHI88_PECA_5059
IPR010071	IPR	Amino acid adenylation domain	A. fumigatus	unaffected pathogenicity; reduced virulence	B0Y6V5_PHI7334_aarA_746128; Q4WT66_PHI2511_Pes1_746128
IPR023299	IPR	P-type ATPase, cytoplasmic domain N	A. fumigatus	reduced virulence	Q4WYE4_PHI7168_crpA_746128
IPR001753	IPR	Enoyl-CoA hydratase/isomerase	A. fumigatus	reduced virulence	Q4WF54_PHI2322_SidH_746128
IPR029063	IPR	S-adenosyl-L-methionine-dependent methyltransferase	A. flavus	reduced virulence; unaffected pathogenicity reduced virulence	B8NKR0_PHI7316_dot1_5059; B8NNC6_PHI6952_AflRmtA_5059
IPR023395	IPR	Mitochondrial carrier domain superfamily	A. fumigatus	unaffected pathogenicity; reduced virulence	Q4WBL9_PHI4672_AmcA_746128; Q4X022_PHI9082_tptA_AFUA_2G14980_746128
IPR023214	IPR	HAD superfamily	A. fumigatus	reduced virulence	Q4WYE4_PHI7168_crpA_746128
IPR008930	IPR	Terpenoid cyclases/protein prenyltransferase alpha-alpha toroid	A. fumigatus	unaffected pathogenicity; reduced virulence	Q4WND8_PHI9276_cdc43_746128; Q4WPS9_PHI7457_RamA_746128
IPR017853	IPR	Glycoside hydrolase superfamily	A. fumigatus	reduced virulence; reduced virulence; unaffected pathogenicity reduced virulence; unaffected pathogenicity reduced virulence	P0C954_PHI434_GEL2_746128; Q4WRQ8_PHI3904_AGS3_746128; Q96UQ6_PHI2503__PHI3902_AGS1_746128; Q96UR0_PHI2504__PHI3903_AGS2_746128
IPR036852	IPR	Peptidase S8/S53 domain superfamily	A. fumigatus	reduced virulence	Q4WQI8_PHI4603_KexB_746128
IPR012340	IPR	Nucleic acid-binding, OB-fold	A. fumigatus	reduced virulence increased virulence hypervirulence	B0XQR1_PHI9183_ssdA_AFUB_010850_746128
IPR011009	IPR	Protein kinase-like domain superfamily	A. flavus; A. fumigatus	increased virulence hypervirulence; reduced virulence; reduced virulence; loss of pathogenicity; reduced virulence; unaffected pathogenicity; loss of pathogenicity; unaffected pathogenicity; reduced virulence; unaffected pathogenicity; reduced virulence	B8NTM0_PHI8854_AFLA_099500_sakA_5059; Q4WCS9_PHI6476_gin4_746128; Q4WHP3_PHI9261_pakA_Afu2g04680_746128; Q4WJD1_PHI6670_SchA_746128; Q4WSF6_PHI6084_sakA_746128; Q4WSZ7_PHI8521_Kin1_746128; Q4WT11_PHI3323_sskB_746128; Q4WTS2_PHI6474_cla4_746128; Q4WUN7_PHI6085_mpkC_746128; Q4WVG0_PHI5065_pkcA_746128; Q8J129_PHI371_PKAC1_746128
IPR036457	IPR	PPM-type phosphatase domain superfamily	A. fumigatus	loss of pathogenicity	Q4WTH5_PHI4471_PtcB_746128
IPR001830	IPR	Glycosyl transferase, family 20	A. fumigatus	increased virulence hypervirulence	B0YCA2_PHI7121_tslA_746128
IPR036961	IPR	Kinesin motor domain superfamily	A. fumigatus	reduced virulence	Q4WTN8_PHI6926_myoE_746128
IPR000719	IPR	Protein kinase domain	A. flavus; A. fumigatus	increased virulence hypervirulence; reduced virulence; reduced virulence; loss of pathogenicity; reduced virulence; unaffected pathogenicity; loss of pathogenicity; unaffected pathogenicity; reduced virulence; unaffected pathogenicity; reduced virulence	B8NTM0_PHI8854_AFLA_099500_sakA_5059; Q4WCS9_PHI6476_gin4_746128; Q4WHP3_PHI9261_pakA_Afu2g04680_746128; Q4WJD1_PHI6670_SchA_746128; Q4WSF6_PHI6084_sakA_746128; Q4WSZ7_PHI8521_Kin1_746128; Q4WT11_PHI3323_sskB_746128; Q4WTS2_PHI6474_cla4_746128; Q4WUN7_PHI6085_mpkC_746128; Q4WVG0_PHI5065_pkcA_746128; Q8J129_PHI371_PKAC1_746128
GO:0050660	GO	flavin adenine dinucleotide binding	A. nidulans; A. fumigatus	chemistry target resistance to chemical; chemistry target resistance to chemical	Q27PP1_PHI830_ERGA_162425; Q6QNB5_PHI828__PHI829_ERG1_ERGA_746128
GO:0004312	GO	fatty acid synthase activity	A. flavus	reduced virulence	Q5VDC5_PHI8801_hexA_5059
GO:0016491	GO	oxidoreductase activity	A. fumigatus	increased virulence hypervirulence; increased virulence hypervirulence; increased virulence hypervirulence	E9NYS9_PHI495_PPOB_746128; Q4WPX2_PHI494_PPOA_746128; Q4WY82_PHI496_PPOC_746128
GO:0042759	GO	long-chain fatty acid biosynthetic process	A. flavus	reduced virulence	Q5VDC5_PHI8801_hexA_5059
GO:0005385	GO	zinc ion transmembrane transporter activity	A. fumigatus	reduced virulence loss of pathogenicity; reduced virulence loss of pathogenicity	Q6IZ77_PHI3909_ZrfB_746128; Q6IZ78_PHI3908_ZrfA_746128
GO:0071577	GO	zinc ion transmembrane transport	A. fumigatus	reduced virulence loss of pathogenicity; reduced virulence loss of pathogenicity	Q6IZ77_PHI3909_ZrfB_746128; Q6IZ78_PHI3908_ZrfA_746128
GO:0016740	GO	transferase activity	A. fumigatus	unaffected pathogenicity; reduced virulence; reduced virulence; reduced virulence unaffected pathogenicity	B0XVQ6_PHI7335_pksP_746128; O59897_PHI101_ALB1_746128; O60026_PHI116_PKSP_746128; Q4WZA8_PHI6891_pksP_746128
GO:0004601	GO	peroxidase activity	A. fumigatus	increased virulence hypervirulence; increased virulence hypervirulence; increased virulence hypervirulence	E9NYS9_PHI495_PPOB_746128; Q4WPX2_PHI494_PPOA_746128; Q4WY82_PHI496_PPOC_746128
GO:0004571	GO	mannosyl-oligosaccharide 1,2-alpha-mannosidase activity	A. fumigatus	unaffected pathogenicity	Q6PWQ1_PHI2510_msdS_AfmsdC_746128
GO:0006508	GO	proteolysis	A. fumigatus	reduced virulence	Q4WQI8_PHI4603_KexB_746128
GO:0042626	GO	ATPase-coupled transmembrane transporter activity	A. fumigatus	reduced virulence unaffected pathogenicity; unaffected pathogenicity	E9RBG1_PHI4230__PHI8901_abcB__abcG1_746128; Q4X006_PHI4229_abcA_746128
GO:0005975	GO	carbohydrate metabolic process	A. flavus	reduced virulence	P41749_PHI88_PECA_5059
GO:0004252	GO	serine-type endopeptidase activity	A. fumigatus	reduced virulence	Q4WQI8_PHI4603_KexB_746128
GO:0005634	GO	nucleus	A. flavus	reduced virulence	B8NKR0_PHI7316_dot1_5059
GO:0007165	GO	signal transduction	A. fumigatus; A. flavus	reduced virulence; reduced virulence; unaffected pathogenicity; reduced virulence	B0XR79_PHI4678_AfgpaB_746128; B8N690_PHI7995_GpaB_5059; Q4WEC9_PHI6475_parA_746128; Q8TFX6_PHI354_GPAB_746128
GO:0005992	GO	trehalose biosynthetic process	A. fumigatus	increased virulence hypervirulence	B0YCA2_PHI7121_tslA_746128
GO:0006281	GO	DNA repair	A. flavus	reduced virulence	B8NKR0_PHI7316_dot1_5059
GO:0004672	GO	protein kinase activity	A. flavus; A. fumigatus	increased virulence hypervirulence; reduced virulence; reduced virulence; loss of pathogenicity; reduced virulence; unaffected pathogenicity; loss of pathogenicity; unaffected pathogenicity; reduced virulence; unaffected pathogenicity; reduced virulence	B8NTM0_PHI8854_AFLA_099500_sakA_5059; Q4WCS9_PHI6476_gin4_746128; Q4WHP3_PHI9261_pakA_Afu2g04680_746128; Q4WJD1_PHI6670_SchA_746128; Q4WSF6_PHI6084_sakA_746128; Q4WSZ7_PHI8521_Kin1_746128; Q4WT11_PHI3323_sskB_746128; Q4WTS2_PHI6474_cla4_746128; Q4WUN7_PHI6085_mpkC_746128; Q4WVG0_PHI5065_pkcA_746128; Q8J129_PHI371_PKAC1_746128
GO:0006468	GO	protein phosphorylation	A. flavus; A. fumigatus	increased virulence hypervirulence; reduced virulence; reduced virulence; loss of pathogenicity; reduced virulence; unaffected pathogenicity; loss of pathogenicity; unaffected pathogenicity; reduced virulence; unaffected pathogenicity; reduced virulence	B8NTM0_PHI8854_AFLA_099500_sakA_5059; Q4WCS9_PHI6476_gin4_746128; Q4WHP3_PHI9261_pakA_Afu2g04680_746128; Q4WJD1_PHI6670_SchA_746128; Q4WSF6_PHI6084_sakA_746128; Q4WSZ7_PHI8521_Kin1_746128; Q4WT11_PHI3323_sskB_746128; Q4WTS2_PHI6474_cla4_746128; Q4WUN7_PHI6085_mpkC_746128; Q4WVG0_PHI5065_pkcA_746128; Q8J129_PHI371_PKAC1_746128
GO:0009073	GO	aromatic amino acid family biosynthetic process	A. fumigatus	reduced virulence; reduced virulence	Q4WJ77_PHI7654_aroB_746128; Q4WVS3_PHI7652_aroC_746128
K17649	KEGG	OMTB, dmtA; demethylsterigmatocystin 6-O-methyltransferase [EC:2.1.1.109]	A. flavus	reduced virulence	B8NHY6_PHI3534_DmtA_5059
K23617	KEGG	ACSF2; medium-chain acyl-CoA ligase, mitochondrial [EC:6.2.1.2]	A. fumigatus	reduced virulence	Q4WR83_PHI2321_SidI_746128
K09248	KEGG	PUT3; proline utilization trans-activator	A. fumigatus	reduced virulence; unaffected pathogenicity	Q2UEH7_PHI6872_atrR_746128; Q4WPQ8_PHI2809__PHI2828_PrtT_746128
K11533	KEGG	fas; fatty acid synthase, bacteria type [EC:2.3.1.-]	A. flavus	reduced virulence	Q5VDC5_PHI8801_hexA_5059
K00667	KEGG	FAS2; fatty acid synthase subunit alpha, fungi type [EC:2.3.1.86]	A. flavus	reduced virulence	Q5VDC5_PHI8801_hexA_5059
K09241	KEGG	GAL4; transcriptional regulatory protein GAL4	A. fumigatus	reduced virulence	Q2UEH7_PHI6872_atrR_746128
K22149	KEGG	SIDI; mevalonyl-CoA ligase	A. fumigatus	reduced virulence	Q4WR83_PHI2321_SidI_746128
K22150	KEGG	SIDH; mevalonyl-CoA hydratase	A. fumigatus	reduced virulence	Q4WF54_PHI2322_SidH_746128
K22118	KEGG	GLIP, ACLP; gliotoxin/aspirochlorine biosynthesis peptide synthetase [EC:6.3.2.-]	A. fumigatus	reduced virulence	B0YAP6_PHI2297_tmpL_746128
K23107	KEGG	yajO; 1-deoxyxylulose-5-phosphate synthase [EC:1.1.-.-]	A. flavus	reduced virulence	Q00049_PHI7768_NorA_AflE_5059
K16416	KEGG	mxaA; myxalamid-type nonribosomal peptide synthetase MxaA	A. fumigatus	unaffected pathogenicity	B0Y6V5_PHI7334_aarA_746128
K05679	KEGG	ABCG1; ATP-binding cassette, subfamily G (WHITE), member 1	A. fumigatus	reduced virulence unaffected pathogenicity; unaffected pathogenicity	E9RBG1_PHI4230__PHI8901_abcB__abcG1_746128; Q4X006_PHI4229_abcA_746128
K02364	KEGG	entF; enterobactin synthetase component F [EC:6.3.2.14]	A. fumigatus	reduced virulence	B0YAP6_PHI2297_tmpL_746128
K15654	KEGG	srfAA, lchAA; surfactin family lipopeptide synthetase A	A. fumigatus	unaffected pathogenicity; reduced virulence	B0Y6V5_PHI7334_aarA_746128; B0YAP6_PHI2297_tmpL_746128
K22123	KEGG	GLIN; gliotoxin biosynthesis N-methyltransferase [EC:2.1.1.-]	A. flavus; A. fumigatus	reduced virulence; reduced virulence	Q2KNE4_PHI3881_LaeA_5059; Q6TFC7_PHI482_LAEA_746128
K15316	KEGG	PKSA; noranthrone synthase [EC:2.3.1.221]	A. fumigatus	unaffected pathogenicity; reduced virulence; reduced virulence; reduced virulence unaffected pathogenicity	B0XVQ6_PHI7335_pksP_746128; O59897_PHI101_ALB1_746128; O60026_PHI116_PKSP_746128; Q4WZA8_PHI6891_pksP_746128
K15317	KEGG	APTA; asperthecin polyketide synthase	A. fumigatus	unaffected pathogenicity; reduced virulence; reduced virulence; reduced virulence unaffected pathogenicity	B0XVQ6_PHI7335_pksP_746128; O59897_PHI101_ALB1_746128; O60026_PHI116_PKSP_746128; Q4WZA8_PHI6891_pksP_746128
K15321	KEGG	WA; naphtho-gamma-pyrone polyketide synthase	A. fumigatus	unaffected pathogenicity; reduced virulence; reduced virulence; reduced virulence unaffected pathogenicity	B0XVQ6_PHI7335_pksP_746128; O59897_PHI101_ALB1_746128; O60026_PHI116_PKSP_746128; Q4WZA8_PHI6891_pksP_746128
K19532	KEGG	LBR; Delta14-sterol reductase (lamin-B receptor) [EC:1.3.1.70]	A. fumigatus	unaffected pathogenicity; unaffected pathogenicity	B0XPT3_PHI6977_Erg4A_746128; B0Y2J9_PHI6976_Erg4B_746128
K04374	KEGG	ATF4, CREB2; cyclic AMP-dependent transcription factor ATF-4	A. fumigatus	reduced virulence	Q4WNP9_PHI3848_MetR_746128
K19223	KEGG	lytF, cwlE; peptidoglycan DL-endopeptidase LytF [EC:3.4.-.-]	A. fumigatus	unaffected pathogenicity	Q4WER9_PHI8934_ldpA_Afu5g03980_746128
K12339	KEGG	cysM; S-sulfo-L-cysteine synthase (O-acetyl-L-serine-dependent) [EC:2.5.1.144]	A. fumigatus	unaffected pathogenicity reduced virulence	Q4X256_PHI6556_mecA_746128
K22337	KEGG	TSL1, TPS3; trehalose 6-phosphate synthase complex regulatory subunit	A. fumigatus	increased virulence hypervirulence	B0YCA2_PHI7121_tslA_746128
K11527	KEGG	K11527; two-component system, sensor histidine kinase and response regulator [EC:2.7.13.3]	A. fumigatus	reduced virulence	Q9C1Q7_PHI253_FOS1_746128
K10085	KEGG	EDEM2; ER degradation enhancer, mannosidase alpha-like 2	A. fumigatus	unaffected pathogenicity	Q6PWQ1_PHI2510_msdS_AfmsdC_746128
K23741	KEGG	MAN1B, MNS3; endoplasmic reticulum Man9GlcNAc2 1,2-alpha-mannosidase [EC:3.2.1.209]	A. fumigatus	unaffected pathogenicity	Q6PWQ1_PHI2510_msdS_AfmsdC_746128
K19833	KEGG	CLA4; serine/threonine-protein kinase CLA4 [EC:2.7.11.1]	A. fumigatus	reduced virulence; unaffected pathogenicity	Q4WHP3_PHI9261_pakA_Afu2g04680_746128; Q4WTS2_PHI6474_cla4_746128
K14803	KEGG	PTC2_3; protein phosphatase PTC2/3 [EC:3.1.3.16]	A. fumigatus	loss of pathogenicity	Q4WTH5_PHI4471_PtcB_746128
K09043	KEGG	YAP; AP-1-like transcription factor	A. flavus; A. fumigatus	reduced virulence unaffected pathogenicity; reduced virulence	B8N3U5_PHI3880_MeaB_5059; Q4WER3_PHI2512_HapX_746128
K21543	KEGG	CRZ1, CRZA; transcription factor CRZ1	A. fumigatus	loss of pathogenicity reduced virulence	Q4WJ81_PHI2509__PHI9081_CrzA_746128
K09281	KEGG	K09281; copper-fist transcription factor	A. fumigatus	unaffected pathogenicity; reduced virulence	Q4WIN8_PHI7167_cufA_746128; Q4WN33_PHI7165_AceA_746128
K17887	KEGG	SNX25, MDM1; sorting nexin-25	A. fumigatus	reduced virulence	Q4WTJ9_PHI7681_RgsC_746128
K22836	KEGG	GAS5; 1,3-beta-glucanosyltransferase GAS5 [EC:2.4.1.-]	A. fumigatus	reduced virulence; reduced virulence	P0C954_PHI434_GEL2_746128; Q4WF54_PHI2322_SidH_746128
K15084	KEGG	SLC25A16, GDA, LEU5; solute carrier family 25 (mitochondrial carrier protein), member 16	A. fumigatus	reduced virulence	Q4X022_PHI9082_tptA_AFUA_2G14980_746128
K20796	KEGG	PRDM7_9; [histone H3]-lysine4 N-trimethyltransferase PRDM7/9 [EC:2.1.1.354]	A. fumigatus	loss of pathogenicity	A3QX02_PHI864_ZafA_746128
K19584	KEGG	PRKX; protein kinase X [EC:2.7.11.11]	A. fumigatus	reduced virulence	Q8J129_PHI371_PKAC1_746128
K00697	KEGG	otsA; trehalose 6-phosphate synthase [EC:2.4.1.15 2.4.1.347]	A. fumigatus	increased virulence hypervirulence	B0YCA2_PHI7121_tslA_746128
K16055	KEGG	TPS; trehalose 6-phosphate synthase/phosphatase [EC:2.4.1.15 3.1.3.12]	A. fumigatus	increased virulence hypervirulence	B0YCA2_PHI7121_tslA_746128
K04428	KEGG	MAP3K4, MEKK4; mitogen-activated protein kinase kinase kinase 4 [EC:2.7.11.25]	A. fumigatus	loss of pathogenicity	Q4WT11_PHI3323_sskB_746128
K12448	KEGG	UXE, uxe; UDP-arabinose 4-epimerase [EC:5.1.3.5]	A. nidulans	increased virulence hypervirulence	E9R863_PHI5267_UgeB_162425
K03897	KEGG	iucD; lysine N6-hydroxylase [EC:1.14.13.59]	A. fumigatus	loss of pathogenicity; loss of pathogenicity	B0XW64_PHI7333_sidA_746128; E9QYP0_PHI377__PHI486_SIDA_746128
K08796	KEGG	BRSK; BR serine/threonine kinase [EC:2.7.11.1]	A. fumigatus	reduced virulence	Q4WCS9_PHI6476_gin4_746128
K04410	KEGG	PAK2; p21-activated kinase 2 [EC:2.7.11.1]	A. fumigatus	reduced virulence; unaffected pathogenicity	Q4WHP3_PHI9261_pakA_Afu2g04680_746128; Q4WTS2_PHI6474_cla4_746128
K08834	KEGG	MYO3, DFNB30; myosin III [EC:2.7.11.1]	A. fumigatus	reduced virulence	Q4X0H6_PHI3048_CSMA_746128
K02515	KEGG	HSL1; serine/threonine-protein kinase HSL1, negative regulator of Swe1 kinase [EC:2.7.11.-]	A. fumigatus	reduced virulence	Q4WCS9_PHI6476_gin4_746128
K14684	KEGG	SLC25A23S; solute carrier family 25 (mitochondrial phosphate transporter), member 23/24/25/41	A. fumigatus	reduced virulence	Q4X022_PHI9082_tptA_AFUA_2G14980_746128
K04456	KEGG	AKT; RAC serine/threonine-protein kinase [EC:2.7.11.1]	A. fumigatus	loss of pathogenicity	Q4WJD1_PHI6670_SchA_746128
K19800	KEGG	SCH9; serine/threonine protein kinase SCH9 [EC:2.7.11.1]	A. fumigatus	loss of pathogenicity	Q4WJD1_PHI6670_SchA_746128
K04457	KEGG	PPM1A, PP2CA; protein phosphatase 1A [EC:3.1.3.16]	A. fumigatus	loss of pathogenicity	Q4WTH5_PHI4471_PtcB_746128
K04409	KEGG	PAK1; p21-activated kinase 1 [EC:2.7.11.1]	A. fumigatus	reduced virulence; unaffected pathogenicity	Q4WHP3_PHI9261_pakA_Afu2g04680_746128; Q4WTS2_PHI6474_cla4_746128
K04345	KEGG	PKA; protein kinase A [EC:2.7.11.11]	A. fumigatus	reduced virulence	Q8J129_PHI371_PKAC1_746128
K13303	KEGG	SGK2; serum/glucocorticoid-regulated kinase 2 [EC:2.7.11.1]	A. fumigatus	loss of pathogenicity; reduced virulence	Q4WJD1_PHI6670_SchA_746128; Q8J129_PHI371_PKAC1_746128
