# Supplementary material for: Identifying candidate Aspergillus pathogenicity factors by annotation frequency
Source: BMC Microbiol. 2020 Nov 11;20:342. doi: 10.1186/s12866-020-02031-y (PMC7661267; doi:10.1186/s12866-020-02031-y)
Supplement: Supplementary file 10 — Additional file 10: Table S5. Differentially-assigned annotations not assigned to PHI-base genes. Overrepresented IPR amino-sugar terms are highlighted in blue. Enriched GO and KEGG polyketide and secondary metabolite synthesis terms are highlighted in orange. [file 12866_2020_2031_MOESM10_ESM.xlsx]

## Sheet: STable5
Term	Category	Definition	A. flavus mean z-score	A. fumigatus mean z-score
GO:0000030	GO	mannosyltransferase activity	-0.490842	2.72613
GO:0000145	GO	exocyst	-0.371016	3.36679
GO:0000256	GO	allantoin catabolic process	-0.464669	2.41326
GO:0000271	GO	polysaccharide biosynthetic process	0.291499	-2.09165
GO:0000398	GO	mRNA splicing, via spliceosome	-0.302472	2.44981
GO:0001522	GO	pseudouridine synthesis	-0.401605	2.76202
GO:0003676	GO	nucleic acid binding	-0.139933	0.92559
GO:0003677	GO	DNA binding	-0.438251	2.60865
GO:0003678	GO	DNA helicase activity	-0.403885	2.17302
GO:0003700	GO	DNA-binding transcription factor activity	-0.436545	2.522
GO:0003712	GO	transcription coregulator activity	-0.277088	2.38183
GO:0003735	GO	structural constituent of ribosome	-0.407798	2.55785
GO:0003743	GO	translation initiation factor activity	-0.42737	2.85449
GO:0003746	GO	translation elongation factor activity	-0.152443	2.43414
GO:0003777	GO	microtubule motor activity	-0.390478	2.6723
GO:0003849	GO	3-deoxy-7-phosphoheptulonate synthase activity	-0.107408	2.76942
GO:0003887	GO	DNA-directed DNA polymerase activity	-0.448923	2.32785
GO:0003899	GO	DNA-directed 5'-3' RNA polymerase activity	-0.388499	2.96991
GO:0003979	GO	UDP-glucose 6-dehydrogenase activity	0.115655	-2.00225
GO:0004065	GO	arylsulfatase activity	-0.0381817	-2.60913
GO:0004096	GO	catalase activity	-0.188161	-0.755536
GO:0004177	GO	aminopeptidase activity	-0.302667	2.92969
GO:0004190	GO	aspartic-type endopeptidase activity	-0.170192	-0.924909
GO:0004298	GO	threonine-type endopeptidase activity	-0.375012	3.37831
GO:0004318	GO	enoyl-[acyl-carrier-protein] reductase (NADH) activity	0.343932	-2.64669
GO:0004339	GO	glucan 1,4-alpha-glucosidase activity	-0.0164218	2.36629
GO:0004420	GO	hydroxymethylglutaryl-CoA reductase (NADPH) activity	0.371193	-2.58451
GO:0004519	GO	endonuclease activity	0.475773	-1.88609
GO:0004553	GO	hydrolase activity, hydrolyzing O-glycosyl compounds	-0.101263	1.77777
GO:0004620	GO	phospholipase activity	0.249957	-1.40946
GO:0004735	GO	pyrroline-5-carboxylate reductase activity	0.509956	-2.01007
GO:0004784	GO	superoxide dismutase activity	-0.50611	2.25829
GO:0004806	GO	triglyceride lipase activity	0.51693	-1.67665
GO:0004932	GO	mating-type factor pheromone receptor activity	-0.512498	2.1964
GO:0005198	GO	structural molecule activity	-0.375143	2.61179
GO:0005315	GO	inorganic phosphate transmembrane transporter activity	0.109855	1.3571
GO:0005544	GO	calcium-dependent phospholipid binding	-0.599774	2.21875
GO:0005576	GO	extracellular region	0.235527	0.467594
GO:0005643	GO	nuclear pore	-0.34857	3.29218
GO:0005694	GO	chromosome	-0.541071	2.31375
GO:0005789	GO	endoplasmic reticulum membrane	-0.41844	1.83393
GO:0005835	GO	fatty acid synthase complex	0.337962	-2.67039
GO:0005839	GO	proteasome core complex	-0.357963	3.36831
GO:0005840	GO	ribosome	-0.420694	2.66845
GO:0005852	GO	eukaryotic translation initiation factor 3 complex	-0.421168	2.89313
GO:0005887	GO	integral component of plasma membrane	-0.54346	1.76704
GO:0005976	GO	polysaccharide metabolic process	-0.0350198	2.35967
GO:0006040	GO	amino sugar metabolic process	-0.312123	2.8784
GO:0006090	GO	pyruvate metabolic process	-0.336804	2.48171
GO:0006139	GO	nucleobase-containing compound metabolic process	-0.22785	2.87692
GO:0006189	GO	'de novo' IMP biosynthetic process	-0.373704	2.87822
GO:0006260	GO	DNA replication	-0.405716	2.42735
GO:0006270	GO	DNA replication initiation	-0.427442	2.97755
GO:0006289	GO	nucleotide-excision repair	-0.259916	2.99916
GO:0006308	GO	DNA catabolic process	0.488405	-2.36082
GO:0006351	GO	transcription, DNA-templated	-0.398712	3.10969
GO:0006355	GO	regulation of transcription, DNA-templated	-0.290853	2.39036
GO:0006357	GO	regulation of transcription by RNA polymerase II	-0.0725795	2.64558
GO:0006397	GO	mRNA processing	-0.532288	2.62627
GO:0006400	GO	tRNA modification	-0.352969	2.04241
GO:0006412	GO	translation	-0.498675	2.41877
GO:0006413	GO	translational initiation	-0.397896	2.68109
GO:0006418	GO	tRNA aminoacylation for protein translation	-0.427747	3.06803
GO:0006486	GO	protein glycosylation	-0.488192	2.46665
GO:0006511	GO	ubiquitin-dependent protein catabolic process	-0.608464	2.53531
GO:0006559	GO	L-phenylalanine catabolic process	-0.120939	-1.80088
GO:0006582	GO	melanin metabolic process	-0.35289	2.08094
GO:0006629	GO	lipid metabolic process	-0.2712	2.72785
GO:0006633	GO	fatty acid biosynthetic process	0.110259	-2.13488
GO:0006750	GO	glutathione biosynthetic process	0.27542	-2.51849
GO:0006777	GO	Mo-molybdopterin cofactor biosynthetic process	0.139765	-2.53913
GO:0006801	GO	superoxide metabolic process	-0.536878	2.37184
GO:0006807	GO	nitrogen compound metabolic process	-0.266435	2.44951
GO:0006816	GO	calcium ion transport	0.397602	-2.60894
GO:0006817	GO	phosphate ion transport	0.0991149	1.36338
GO:0006886	GO	intracellular protein transport	-0.49098	2.92413
GO:0006888	GO	endoplasmic reticulum to Golgi vesicle-mediated transport	-0.534599	2.31033
GO:0007005	GO	mitochondrion organization	-0.363597	2.93488
GO:0007018	GO	microtubule-based movement	-0.390478	2.6723
GO:0008017	GO	microtubule binding	-0.390478	2.6723
GO:0008033	GO	tRNA processing	-0.240754	2.29457
GO:0008061	GO	chitin binding	-0.0946412	1.54707
GO:0008081	GO	phosphoric diester hydrolase activity	-0.393464	2.53911
GO:0008235	GO	metalloexopeptidase activity	-0.375234	3.13887
GO:0008237	GO	metallopeptidase activity	0.612559	-1.36522
GO:0008239	GO	dipeptidyl-peptidase activity	-0.229326	2.91678
GO:0008324	GO	cation transmembrane transporter activity	0.10892	-2.82203
GO:0008380	GO	RNA splicing	-0.495003	2.33915
GO:0008410	GO	CoA-transferase activity	-0.394299	1.88159
GO:0008484	GO	sulfuric ester hydrolase activity	0.185641	-2.76197
GO:0008496	GO	mannan endo-1,6-alpha-mannosidase activity	0.437334	-2.07176
GO:0008610	GO	lipid biosynthetic process	-0.00407042	-2.19621
GO:0008641	GO	ubiquitin-like modifier activating enzyme activity	-0.414239	2.89075
GO:0008869	GO	galactonate dehydratase activity	0.0305361	-1.97828
GO:0009254	GO	peptidoglycan turnover	-0.312123	2.8784
GO:0009451	GO	RNA modification	-0.401605	2.76202
GO:0009820	GO	alkaloid metabolic process	0.241433	0.471311
GO:0009982	GO	pseudouridine synthase activity	-0.430757	2.86982
GO:0010181	GO	FMN binding	0.133876	-2.32725
GO:0015031	GO	protein transport	-0.44682	2.2856
GO:0015078	GO	proton transmembrane transporter activity	-0.308027	2.318
GO:0015112	GO	nitrate transmembrane transporter activity	-0.362174	3.05085
GO:0015113	GO	nitrite transmembrane transporter activity	-0.362174	3.05085
GO:0015369	GO	calcium:proton antiporter activity	0.427821	-2.65979
GO:0015706	GO	nitrate transport	-0.362174	3.05085
GO:0015707	GO	nitrite transport	-0.362174	3.05085
GO:0015935	GO	small ribosomal subunit	-0.426087	2.7575
GO:0015936	GO	coenzyme A metabolic process	0.424491	-2.46928
GO:0016042	GO	lipid catabolic process	0.543856	-2.06759
GO:0016052	GO	carbohydrate catabolic process	0.392057	-1.74032
GO:0016151	GO	nickel cation binding	-0.330205	1.09846
GO:0016301	GO	kinase activity	0.046412	1.90505
GO:0016579	GO	protein deubiquitination	-0.48356	2.30241
GO:0016592	GO	mediator complex	-0.278594	2.46897
GO:0016603	GO	glutaminyl-peptide cyclotransferase activity	0.454813	-1.69749
GO:0016614	GO	oxidoreductase activity, acting on CH-OH group of donors	0.134094	-2.86267
GO:0016620	GO	oxidoreductase activity, acting on the aldehyde or oxo group of donors, NAD or NADP as acceptor	-0.282021	-0.0085083
GO:0016702	GO	oxidoreductase activity, acting on single donors with incorporation of molecular oxygen, incorporation of two atoms of oxygen	0.469752	-2.36312
GO:0016757	GO	transferase activity, transferring glycosyl groups	-0.40757	2.42747
GO:0016765	GO	transferase activity, transferring alkyl or aryl (other than methyl) groups	0.181289	0.700275
GO:0016773	GO	phosphotransferase activity, alcohol group as acceptor	-0.349376	2.93155
GO:0016788	GO	hydrolase activity, acting on ester bonds	0.332267	-1.98727
GO:0016810	GO	hydrolase activity, acting on carbon-nitrogen (but not peptide) bonds	0.284956	-2.77727
GO:0016831	GO	carboxy-lyase activity	0.213877	-2.30428
GO:0016832	GO	aldehyde-lyase activity	0.213792	-1.96523
GO:0016838	GO	carbon-oxygen lyase activity, acting on phosphates	-0.18478	-1.3092
GO:0016841	GO	ammonia-lyase activity	0.227079	-2.35029
GO:0016887	GO	ATPase activity	0.0726188	2.16783
GO:0017056	GO	structural constituent of nuclear pore	-0.353245	3.1243
GO:0018958	GO	phenol-containing compound metabolic process	-0.0381817	-2.60913
GO:0019346	GO	transsulfuration	-0.439043	2.60599
GO:0022857	GO	transmembrane transporter activity	0.254061	-1.76514
GO:0030007	GO	cellular potassium ion homeostasis	-0.55003	1.41516
GO:0030117	GO	membrane coat	-0.46192	3.07646
GO:0030163	GO	protein catabolic process	-0.442306	2.70159
GO:0030170	GO	pyridoxal phosphate binding	0.00242764	1.5281
GO:0030246	GO	carbohydrate binding	-0.233708	0.286052
GO:0030411	GO	scytalone dehydratase activity	-0.35289	2.08094
GO:0030570	GO	pectate lyase activity	0.191098	1.1462
GO:0030976	GO	thiamine pyrophosphate binding	0.270853	-1.56979
GO:0032266	GO	phosphatidylinositol-3-phosphate binding	-0.239309	2.54718
GO:0032366	GO	intracellular sterol transport	-0.362654	3.12052
GO:0033179	GO	proton-transporting V-type ATPase, V0 domain	-0.272304	2.19553
GO:0033180	GO	proton-transporting V-type ATPase, V1 domain	-0.487351	2.43386
GO:0034194	GO	D-galactonate catabolic process	0.0305361	-1.97828
GO:0034551	GO	mitochondrial respiratory chain complex III assembly	-0.464574	2.83766
GO:0036459	GO	thiol-dependent ubiquitinyl hydrolase activity	-0.444213	2.5158
GO:0043087	GO	regulation of GTPase activity	-0.496723	1.95415
GO:0043386	GO	mycotoxin biosynthetic process	0.339337	-2.29966
GO:0044237	GO	cellular metabolic process	-0.424285	2.95643
GO:0046872	GO	metal ion binding	-0.404761	2.06658
GO:0046961	GO	proton-transporting ATPase activity, rotational mechanism	-0.503358	2.40199
GO:0046982	GO	protein heterodimerization activity	-0.368804	2.42509
GO:0046983	GO	protein dimerization activity	0.412913	-2.45177
GO:0048037	GO	cofactor binding	0.528127	-2.4414
GO:0050661	GO	NADP binding	-0.162295	2.55986
GO:0050662	GO	coenzyme binding	0.336637	-2.40519
GO:0051536	GO	iron-sulfur cluster binding	-0.20971	1.55353
GO:0051603	GO	proteolysis involved in cellular protein catabolic process	-0.357963	3.36831
GO:0070330	GO	aromatase activity	0.852872	-1.52394
GO:0071949	GO	FAD binding	0.470632	-2.3845
GO:1902600	GO	proton transmembrane transport	-0.414801	2.59633
GO:2001070	GO	starch binding	-0.393763	1.89535
IPR000109	IPR	Proton-dependent oligopeptide transporter family	0.378381	-1.25215
IPR000165	IPR	Glucoamylase	-0.0350198	2.35967
IPR000172	IPR	Glucose-methanol-choline oxidoreductase, N-terminal	0.253924	-2.95267
IPR000245	IPR	V-ATPase proteolipid subunit	-0.401917	2.5642
IPR000250	IPR	Peptidase G1	0.102899	-1.84296
IPR000262	IPR	FMN-dependent dehydrogenase	0.452114	-2.66178
IPR000277	IPR	Cys/Met metabolism, pyridoxal phosphate-dependent enzyme	-0.439043	2.60599
IPR000304	IPR	Pyrroline-5-carboxylate reductase	0.509956	-2.01007
IPR000330	IPR	SNF2-related, N-terminal domain	-0.425072	2.6776
IPR000572	IPR	Oxidoreductase, molybdopterin-binding domain	-0.395096	2.40307
IPR000594	IPR	THIF-type NAD/FAD binding fold	-0.527783	2.39182
IPR000649	IPR	Initiation factor 2B-related	-0.463441	2.95629
IPR000653	IPR	DegT/DnrJ/EryC1/StrS aminotransferase	0.441582	-2.32906
IPR000771	IPR	Fructose-bisphosphate aldolase, class-II	0.244624	-2.18262
IPR000795	IPR	Transcription factor, GTP-binding domain	-0.10716	2.65474
IPR000917	IPR	Sulfatase, N-terminal	0.185641	-2.76197
IPR001106	IPR	Aromatic amino acid lyase	0.15413	-2.53718
IPR001155	IPR	NADH:flavin oxidoreductase/NADH oxidase, N-terminal	-0.0512661	-1.78152
IPR001189	IPR	Manganese/iron superoxide dismutase	-0.50611	2.25829
IPR001223	IPR	Glycoside hydrolase family 18, catalytic domain	-0.326072	0.183138
IPR001248	IPR	Purine-cytosine permease	0.498781	-2.31771
IPR001353	IPR	Proteasome, subunit alpha/beta	-0.357963	3.36831
IPR001360	IPR	Glycoside hydrolase family 1	-0.348563	2.79395
IPR001362	IPR	Glycoside hydrolase, family 32	-0.463169	2.31977
IPR001394	IPR	Peptidase C19, ubiquitin carboxyl-terminal hydrolase	-0.444213	2.5158
IPR001567	IPR	Peptidase M3A/M3B catalytic domain	0.136894	-1.2384
IPR001722	IPR	Glycoside hydrolase, family 7	-0.226554	2.6752
IPR001752	IPR	Kinesin motor domain	-0.390478	2.6723
IPR001806	IPR	Small GTPase	-0.111094	1.59403
IPR001936	IPR	Ras GTPase-activating domain	-0.513971	2.32553
IPR002018	IPR	Carboxylesterase, type B	-0.0257812	-1.71797
IPR002129	IPR	Pyridoxal phosphate-dependent decarboxylase	0.41823	-1.66323
IPR002202	IPR	Hydroxymethylglutaryl-CoA reductase, class I/II	0.424491	-2.46928
IPR002220	IPR	DapA-like	-0.27617	2.31769
IPR002227	IPR	Tyrosinase copper-binding domain	0.618968	-1.52326
IPR002241	IPR	Glycoside hydrolase, family 27	-0.49616	2.48978
IPR002293	IPR	Amino acid/polyamine transporter I	0.171614	-0.909526
IPR002305	IPR	Aminoacyl-tRNA synthetase, class Ic	-0.348973	3.18329
IPR002423	IPR	Chaperonin Cpn60/TCP-1 family	-0.465367	2.82824
IPR002468	IPR	Peptidase M24A, methionine aminopeptidase, subfamily 2	-0.367565	3.28487
IPR002553	IPR	Clathrin/coatomer adaptor, adaptin-like, N-terminal	-0.457637	3.05618
IPR002772	IPR	Glycoside hydrolase family 3 C-terminal domain	-0.294614	2.17348
IPR002821	IPR	Hydantoinase A/oxoprolinase	0.192583	-2.11635
IPR002830	IPR	UbiD decarboxylyase family	0.0610222	-2.99953
IPR002937	IPR	Amine oxidase	0.252434	-1.47987
IPR002938	IPR	FAD-binding domain	0.431449	-2.62218
IPR003154	IPR	S1/P1 nuclease	0.488405	-2.36082
IPR003333	IPR	Mycolic acid cyclopropane synthase	0.240649	-2.86146
IPR003448	IPR	Molybdopterin biosynthesis MoaE	0.322612	-2.3754
IPR003692	IPR	Hydantoinase B/oxoprolinase	0.206179	-2.72109
IPR003819	IPR	TauD/TfdA-like domain	-0.3148	1.64993
IPR003953	IPR	FAD-dependent oxidoreductase 2, FAD binding domain	-0.119755	2.75232
IPR003965	IPR	Fatty acid synthase	0.337962	-2.67039
IPR004177	IPR	DDHD domain	-0.355669	2.54884
IPR004179	IPR	Sec63 domain	-0.307942	3.26963
IPR004235	IPR	Scytalone dehydratase	-0.35289	2.08094
IPR004294	IPR	Carotenoid oxygenase	0.767591	-2.2437
IPR004328	IPR	BRO1 domain	-0.348939	3.31982
IPR004364	IPR	Aminoacyl-tRNA synthetase, class II (D/K/N)	-0.435614	3.01767
IPR004507	IPR	Flavin prenyltransferase UbiX-like	0.1912	-2.76745
IPR004554	IPR	Hydroxymethylglutaryl-CoA reductase, eukaryotic/archaeal type	0.592924	-1.79817
IPR004648	IPR	Tetrapeptide transporter, OPT1/isp4	-0.0964506	-0.0930008
IPR004695	IPR	Voltage-dependent anion channel	-0.326601	2.74864
IPR004737	IPR	Nitrate transporter	-0.362174	3.05085
IPR004798	IPR	Calcium/proton exchanger CAX	0.427821	-2.65979
IPR004813	IPR	Oligopeptide transporter, OPT superfamily	-0.116063	-0.270357
IPR004839	IPR	Aminotransferase, class I/classII	-0.463581	1.87985
IPR004898	IPR	Pectate lyase PlyH/PlyE-like	0.191098	1.1462
IPR005103	IPR	Glycoside hydrolase, family 61	-0.17615	1.96012
IPR005152	IPR	Lipase, secreted	0.522854	-2.11274
IPR005193	IPR	Glycoside hydrolase, family 62, arabinosidase	-0.39665	2.23067
IPR005197	IPR	Glycoside hydrolase family 71	0.416887	-1.10174
IPR005282	IPR	Lysosomal cystine transporter	-0.335143	2.55899
IPR005338	IPR	Anhydro-N-acetylmuramic acid kinase	-0.312123	2.8784
IPR005479	IPR	Carbamoyl-phosphate synthetase large subunit-like, ATP-binding domain	-0.318015	2.11056
IPR005656	IPR	MmgE/PrpD	-0.0060202	-2.16344
IPR005922	IPR	Phenylalanine ammonia-lyase	0.227079	-2.35029
IPR005937	IPR	26S proteasome regulatory subunit P45-like	-0.442306	2.70159
IPR006047	IPR	Glycosyl hydrolase, family 13, catalytic domain	0.280488	1.6521
IPR006218	IPR	DAHP synthetase I/KDSA	-0.375874	3.05527
IPR006219	IPR	DHAP synthase, class 1	-0.380871	2.89857
IPR006357	IPR	HAD-superfamily hydrolase, subfamily IIA	-0.344327	2.39581
IPR006426	IPR	Asparagine synthase, glutamine-hydrolyzing	0.396067	-2.55522
IPR006689	IPR	Small GTPase superfamily, ARF/SAR type	-0.0101145	2.69839
IPR007396	IPR	Transcriptional regulator PAI 2-type	-0.0807967	-1.65492
IPR007400	IPR	PrpF protein	0.260769	-2.37651
IPR007696	IPR	DNA mismatch repair protein MutS, core	-0.533012	2.14477
IPR007817	IPR	Pyoverdine/dityrosine biosynthesis protein	-0.0102882	2.6805
IPR008040	IPR	Hydantoinaseoxoprolinase, N-terminal	0.229101	-1.75012
IPR008257	IPR	Peptidase M19	0.53874	-1.71105
IPR008547	IPR	Protein of unknown function DUF829, TMEM53	-0.327484	2.39645
IPR008794	IPR	Proline racemase family	0.33109	-2.66262
IPR008922	IPR	Uncharacterised domain, di-copper centre	0.347209	-2.2024
IPR008928	IPR	Six-hairpin glycosidase superfamily	-0.125237	2.97916
IPR008936	IPR	Rho GTPase activation protein	-0.451837	2.85313
IPR008942	IPR	ENTH/VHS	-0.40318	2.75601
IPR008947	IPR	Phospholipase C/P1 nuclease domain superfamily	0.488405	-2.36082
IPR008948	IPR	L-Aspartase-like	-0.0393913	-2.57578
IPR008949	IPR	Isoprenoid synthase domain superfamily	0.0562083	-3.03355
IPR008979	IPR	Galactose-binding-like domain superfamily	-0.270315	1.68765
IPR009023	IPR	Hydroxymethylglutaryl-CoA reductase, class I/II, NAD/NADP-binding domain superfamily	0.375163	-2.6208
IPR009029	IPR	Hydroxymethylglutaryl-CoA reductase, class I/II, substrate-binding domain superfamily	0.391164	-2.02572
IPR009072	IPR	Histone-fold	-0.368804	2.42509
IPR010318	IPR	Protein of unknown function DUF917	0.332959	-3.1239
IPR010856	IPR	Protein of unknown function DUF1479	0.386002	-2.09765
IPR011013	IPR	Galactose mutarotase-like domain superfamily	-0.164015	0.670688
IPR011042	IPR	Six-bladed beta-propeller, TolB-like	0.134331	-1.71263
IPR011059	IPR	Metal-dependent hydrolase, composite domain superfamily	0.284956	-2.77727
IPR011118	IPR	Tannase/feruloyl esterase	-0.226112	-1.02651
IPR011141	IPR	Polyketide synthase, type III	0.00591929	-1.86833
IPR011234	IPR	Fumarylacetoacetase-like, C-terminal	0.0196243	-1.62694
IPR011251	IPR	Luciferase-like domain	0.379684	-2.39394
IPR011330	IPR	Glycoside hydrolase/deacetylase, beta/alpha-barrel	-0.454484	1.45913
IPR011483	IPR	Protein of unknown function DUF1593	0.597474	-2.39764
IPR011583	IPR	Chitinase II	-0.0946412	1.54707
IPR011613	IPR	GH15-like domain	-0.100354	2.65395
IPR011614	IPR	Catalase core domain	-0.144234	-0.971781
IPR011701	IPR	Major facilitator superfamily	0.74398	-1.38937
IPR012083	IPR	Arylsulfatase	-0.0381817	-2.60913
IPR012132	IPR	Glucose-methanol-choline oxidoreductase	0.210912	-3.07362
IPR012133	IPR	Alpha-hydroxy acid dehydrogenase, FMN-dependent	-0.0389705	-2.42797
IPR012310	IPR	DNA ligase, ATP-dependent, central	-0.52757	2.69063
IPR012337	IPR	Ribonuclease H-like superfamily	-0.347842	1.07689
IPR012338	IPR	Beta-lactamase/transpeptidase-like	0.521179	-2.1687
IPR012349	IPR	FMN-binding split barrel	0.544021	-2.52237
IPR012674	IPR	Calycin	0.44192	-2.55009
IPR012749	IPR	dTDP-4-amino-4,6-dideoxygalactose transaminase WecE-like	0.208171	-2.09801
IPR012792	IPR	3-oxoacid CoA-transferase, subunit A	0.53952	-2.21684
IPR013057	IPR	Amino acid transporter, transmembrane domain	0.5384	-2.49288
IPR013094	IPR	Alpha/beta hydrolase fold-3	-0.895543	1.23013
IPR013148	IPR	Glycosyl hydrolase family 32, N-terminal	-0.381099	2.86483
IPR013319	IPR	Glycoside hydrolase family 11/12	0.37973	-0.789874
IPR013565	IPR	Domain of unknown function DUF1729	0.335935	-2.65007
IPR013650	IPR	ATP-grasp fold, succinyl-CoA synthetase-type	-0.287228	2.86768
IPR013737	IPR	Bacterial alpha-L-rhamnosidase N-terminal	0.21968	-2.11196
IPR013780	IPR	Glycosyl hydrolase, all-beta	-0.53889	1.49635
IPR013815	IPR	ATP-grasp fold, subdomain 1	-0.265325	2.57931
IPR013968	IPR	Polyketide synthase, ketoreductase domain	-0.0399781	-1.64729
IPR014001	IPR	Helicase superfamily 1/2, ATP-binding domain	-0.288337	2.08946
IPR014043	IPR	Acyl transferase	0.0356036	-1.9172
IPR014480	IPR	Mannan endo-1,6-alpha-mannosidase	0.437334	-2.07176
IPR014722	IPR	Ribosomal protein L2, domain 2	-0.32692	2.94873
IPR014851	IPR	BCS1, N-terminal	-0.464574	2.83766
IPR015421	IPR	Pyridoxal phosphate-dependent transferase, major domain	0.444797	-1.48178
IPR015422	IPR	Pyridoxal phosphate-dependent transferase domain 1	0.47573	-1.05083
IPR015424	IPR	Pyridoxal phosphate-dependent transferase	0.52675	-1.96665
IPR015813	IPR	Pyruvate/Phosphoenolpyruvate kinase-like domain superfamily	0.373016	-1.83129
IPR015958	IPR	Potassium transporter Trk, fungi	-0.55003	1.41516
IPR016040	IPR	NAD(P)-binding domain	0.390318	-2.20784
IPR016064	IPR	NAD kinase/diacylglycerol kinase-like domain superfamily	-0.510242	2.4706
IPR016102	IPR	Succinyl-CoA synthetase-like	-0.475096	2.3075
IPR016135	IPR	Ubiquitin-conjugating enzyme/RWD-like	-0.473978	2.60179
IPR016159	IPR	Cullin repeat-like-containing domain superfamily	-0.523091	2.53477
IPR016181	IPR	Acyl-CoA N-acyltransferase	-0.43691	2.52484
IPR016215	IPR	Nitrilotriacetate monooxygenase component A/pristinamycin IIA synthase subunit A	0.374646	-1.97013
IPR016452	IPR	Fatty acid synthase, beta subunit, fungi	0.143788	-2.18065
IPR016674	IPR	Sphingomyelinase D/Phospholipase D	0.529458	-1.74906
IPR017144	IPR	Peptidase M20A, amidohydrolase, predicted	0.23913	-2.29016
IPR017439	IPR	Amidohydrolase	0.424341	-2.08695
IPR017476	IPR	UDP-glucose/GDP-mannose dehydrogenase	0.420615	-2.06866
IPR017850	IPR	Alkaline-phosphatase-like, core domain superfamily	0.423473	-2.60199
IPR017946	IPR	PLC-like phosphodiesterase, TIM beta/alpha-barrel domain superfamily	-0.28788	2.64941
IPR018535	IPR	Domain of unknown function DUF1996	-0.16637	2.33756
IPR018712	IPR	Domain of unknown function DUF2235	0.446201	-2.09302
IPR018713	IPR	Domain of unknown function DUF2236	0.377143	-2.02711
IPR019268	IPR	Protein of unknown function DUF2278	0.235986	-1.70205
IPR019901	IPR	Ergot alkaloid biosynthesis protein	-0.264633	3.31688
IPR020471	IPR	Aldo/keto reductase	0.237996	-1.56252
IPR020807	IPR	Polyketide synthase, dehydratase domain	-0.101536	-1.38027
IPR020835	IPR	Catalase superfamily	-0.150594	-0.910212
IPR020843	IPR	Polyketide synthase, enoylreductase domain	0.073447	-1.6976
IPR021109	IPR	Aspartic peptidase domain superfamily	0.405576	-1.56296
IPR021765	IPR	Mycotoxin biosynthesis protein UstYa-like	0.339337	-2.29966
IPR021822	IPR	Protein of unknown function DUF3405	-0.359798	3.34542
IPR021838	IPR	Protein of unknown function DUF3431	0.445327	-1.9317
IPR021842	IPR	Protein of unknown function DUF3435	-0.821508	0.629704
IPR022198	IPR	Protein of unknown function DUF3723	-0.706259	0.526448
IPR022672	IPR	Hexokinase, N-terminal	-0.539885	2.75243
IPR022673	IPR	Hexokinase, C-terminal	-0.465105	3.13297
IPR022703	IPR	Domain of unknown function DUF3533	0.424631	-1.34927
IPR022812	IPR	Dynamin superfamily	-0.40819	2.60598
IPR023074	IPR	Hydroxymethylglutaryl-CoA reductase, class I/II, catalytic domain superfamily	0.371193	-2.58451
IPR023144	IPR	Phenylalanine ammonia-lyase, shielding domain superfamily	0.256363	-2.47701
IPR023206	IPR	Bifunctional cytochrome P450/NADPH--cytochrome P450 reductase	0.852872	-1.52394
IPR023271	IPR	Aquaporin-like	0.246459	-2.54227
IPR023298	IPR	P-type ATPase, transmembrane domain superfamily	-0.428058	2.04859
IPR023592	IPR	D-galactonate dehydratase	0.0305361	-1.97828
IPR024077	IPR	Neurolysin/Thimet oligopeptidase, domain 2	0.550162	-1.71635
IPR024079	IPR	Metallopeptidase, catalytic domain superfamily	0.63516	-1.63865
IPR024084	IPR	Isopropylmalate dehydrogenase-like domain	-0.0841724	1.96874
IPR024535	IPR	Pectate lyase superfamily protein	-0.374582	2.26382
IPR024652	IPR	Trichodiene synthase	-0.18478	-1.3092
IPR024711	IPR	Catalase, mono-functional, haem-containing, clades 1 and 3	0.471938	-1.54016
IPR025340	IPR	Protein of unknown function DUF4246	-0.182994	1.02509
IPR025533	IPR	Protein of unknown function DUF4419	0.494725	-2.06657
IPR027267	IPR	AH/BAR domain superfamily	-0.424862	2.82539
IPR027408	IPR	PNPase/RNase PH domain superfamily	-0.387254	2.65196
IPR027409	IPR	GroEL-like apical domain superfamily	-0.475779	2.80101
IPR027413	IPR	GroEL-like equatorial domain superfamily	-0.452727	2.78795
IPR027424	IPR	Glucose Oxidase, domain 2	0.160723	-1.20301
IPR027443	IPR	Isopenicillin N synthase-like	0.465779	-2.59289
IPR028357	IPR	UDP-glucose 6-dehydrogenase, bacterial type	0.119359	-2.05245
IPR029000	IPR	Cyclophilin-like domain superfamily	0.158051	1.08243
IPR029033	IPR	Histidine phosphatase superfamily	-0.153811	-1.26706
IPR029035	IPR	DHS-like NAD/FAD-binding domain superfamily	-0.219535	1.79833
IPR029044	IPR	Nucleotide-diphospho-sugar transferases	-0.374818	2.73742
IPR029047	IPR	Heat shock protein 70kD, peptide-binding domain superfamily	-0.392631	3.08411
IPR029056	IPR	Ribokinase-like	-0.160138	2.37988
IPR029060	IPR	PIN-like domain superfamily	-0.328506	2.73382
IPR029062	IPR	Class I glutamine amidotransferase-like	-0.477316	2.8174
IPR029068	IPR	Glyoxalase/Bleomycin resistance protein/Dihydroxybiphenyl dioxygenase	-0.458631	2.5157
IPR029228	IPR	Alkyl sulfatase dimerisation domain	0.426009	-2.55366
IPR031161	IPR	Peptidase family M60 domain	0.552558	-1.72945
IPR032466	IPR	Metal-dependent hydrolase	0.328081	-2.98815
IPR033738	IPR	Asparagine synthase, N-terminal domain	0.383645	-2.54985
IPR033939	IPR	Branched-chain aminotransferase	0.39835	-2.29619
IPR033964	IPR	Aromatic prenyltransferase	-0.151542	1.26562
IPR034193	IPR	Proteinase K-like catalytic domain	0.149696	2.47786
IPR034836	IPR	Glucoamylase, CBM20 domain	-0.40351	1.42979
IPR035396	IPR	Alpha-L-rhamnosidase, six-hairpin glycosidase domain	0.3282	-1.84858
IPR035985	IPR	Ubiquitin-activating enzyme	-0.414239	2.89075
IPR036005	IPR	Creatinase/aminopeptidase-like	-0.406277	2.84577
IPR036038	IPR	Aminotransferase-like, PLP-dependent enzymes	0.0905757	-0.826641
IPR036148	IPR	MmgE/PrpD superfamily	-0.0201643	-2.26136
IPR036226	IPR	Lipoxigenase, C-terminal domain superfamily	0.0178668	2.38988
IPR036249	IPR	Thioredoxin-like superfamily	-0.176078	2.57676
IPR036259	IPR	MFS transporter superfamily	0.219743	-2.54548
IPR036278	IPR	Sialidase superfamily	-0.0473481	1.98711
IPR036388	IPR	Winged helix-like DNA-binding domain superfamily	-0.383698	3.14844
IPR036397	IPR	Ribonuclease H superfamily	-0.2587	0.743943
IPR036412	IPR	HAD-like superfamily	-0.232859	2.41519
IPR036452	IPR	Ribonucleoside hydrolase-like	0.578499	-2.31132
IPR036465	IPR	von Willebrand factor A-like domain superfamily	-0.480186	2.77332
IPR036551	IPR	Flavin prenyltransferase-like	0.199545	-3.19925
IPR036661	IPR	Luciferase-like domain superfamily	0.444499	-2.10209
IPR036663	IPR	Fumarylacetoacetase-like, C-terminal domain superfamily	0.309093	-2.10385
IPR036849	IPR	Enolase-like, C-terminal domain superfamily	0.0925908	-1.76863
IPR036890	IPR	Histidine kinase/HSP90-like ATPase superfamily	-0.206751	1.43134
IPR037019	IPR	Glycoside hydrolase family 7, catalytic domain superfamily	-0.226554	2.6752
IPR037060	IPR	Catalase core domain superfamily	-0.150516	-0.944251
IPR037104	IPR	Annexin superfamily	-0.599774	2.21875
IPR037171	IPR	NagB/RpiA transferase-like	-0.361833	2.40308
IPR037457	IPR	M28 Zn-Peptidase Glutaminyl Cyclase	0.454813	-1.69749
IPR037458	IPR	L-mandelate/L-lactate dehydrogenase, FMN-binding domain	0.36897	-2.56856
IPR037868	IPR	Vacuolar protein sorting-associated protein 5, PX domain	-0.328799	2.88751
IPR037950	IPR	Peptidoglycan deacetylase PgdA-like	-0.399822	3.10923
IPR038220	IPR	Phenol hydroxylase, C-terminal TRX-fold domain superfamily	0.514052	-1.16204
IPR038271	IPR	Purine-cytosine permease superfamily	0.619732	-2.35551
IPR038536	IPR	Alkyl/aryl-sulfatase, dimerisation domain superfamily	0.426009	-2.55366
IPR038656	IPR	Peptidase G1 superfamily	0.102899	-1.84296
IPR038718	IPR	SNF2-like, N-terminal domain superfamily	-0.45138	2.85391
IPR039535	IPR	Arylsulfotransferase-like	0.202637	-2.43436
IPR039559	IPR	Altered inheritance of mitochondria protein 6, PI-PLC-like catalytic domain	-0.479126	2.86348
IPR040632	IPR	Sulfotransferase, S. mansonii-type	0.809998	-2.44745
IPR040899	IPR	Fatty acid synthase subunit alpha, acyl carrier domain	0.321847	-2.44616
IPR042098	IPR	Taurine dioxygenase TauD-like superfamily	0.466078	-2.25112
IPR042183	IPR	MmgE/PrpD superfamily, domain 1	-0.00638901	-2.12823
IPR042188	IPR	MmgE/PrpD superfamily, domain 2	-0.0155916	-1.96887
K00001	KEGG	E1.1.1.1, adh; alcohol dehydrogenase [EC:1.1.1.1]	0.314576	-2.23236
K00008	KEGG	SORD, gutB; L-iditol 2-dehydrogenase [EC:1.1.1.14]	-0.211181	1.47869
K00010	KEGG	iolG; myo-inositol 2-dehydrogenase / D-chiro-inositol 1-dehydrogenase [EC:1.1.1.18 1.1.1.369]	0.214436	-2.06156
K00012	KEGG	UGDH, ugd; UDPglucose 6-dehydrogenase [EC:1.1.1.22]	0.247633	-1.71454
K00015	KEGG	gyaR, GOR1; glyoxylate reductase [EC:1.1.1.26]	0.172045	-2.01031
K00021	KEGG	HMGCR; hydroxymethylglutaryl-CoA reductase (NADPH) [EC:1.1.1.34]	0.416505	-2.26619
K00022	KEGG	HADH; 3-hydroxyacyl-CoA dehydrogenase [EC:1.1.1.35]	0.371689	-2.35558
K00023	KEGG	phbB; acetoacetyl-CoA reductase [EC:1.1.1.36]	0.47387	-1.41899
K00024	KEGG	mdh; malate dehydrogenase [EC:1.1.1.37]	-0.51249	2.14608
K00034	KEGG	gdh; glucose 1-dehydrogenase [EC:1.1.1.47]	0.39472	-2.58674
K00037	KEGG	AKR1C4; 3alpha-hydroxysteroid 3-dehydrogenase / chlordecone reductase [EC:1.1.1.50 1.1.1.357 1.1.1.225]	0.43716	-1.86175
K00038	KEGG	E1.1.1.53; 3alpha(or 20beta)-hydroxysteroid dehydrogenase [EC:1.1.1.53]	0.442899	-2.17909
K00052	KEGG	leuB, IMDH; 3-isopropylmalate dehydrogenase [EC:1.1.1.85]	0.295338	2.02299
K00059	KEGG	fabG, OAR1; 3-oxoacyl-[acyl-carrier protein] reductase [EC:1.1.1.100]	0.130242	-2.08065
K00065	KEGG	kduD; 2-dehydro-3-deoxy-D-gluconate 5-dehydrogenase [EC:1.1.1.127]	0.301259	-2.49875
K00068	KEGG	srlD; sorbitol-6-phosphate 2-dehydrogenase [EC:1.1.1.140]	0.421269	-1.49007
K00074	KEGG	paaH, hbd, fadB, mmgB; 3-hydroxybutyryl-CoA dehydrogenase [EC:1.1.1.157]	-0.34178	-1.17641
K00078	KEGG	DHDH; dihydrodiol dehydrogenase / D-xylose 1-dehydrogenase (NADP) [EC:1.3.1.20 1.1.1.179]	0.444479	-2.16482
K00083	KEGG	CAD; cinnamyl-alcohol dehydrogenase [EC:1.1.1.195]	0.29277	-0.919336
K00085	KEGG	E1.1.1.200; aldose-6-phosphate reductase (NADPH2) [EC:1.1.1.200]	0.286048	-2.37262
K00094	KEGG	E1.1.1.251, gatD; galactitol-1-phosphate 5-dehydrogenase [EC:1.1.1.251]	0.336962	-2.66846
K00098	KEGG	idnD; L-idonate 5-dehydrogenase [EC:1.1.1.264]	-0.160796	-2.02333
K00101	KEGG	lldD; L-lactate dehydrogenase (cytochrome) [EC:1.1.2.3]	0.382639	-2.38524
K00108	KEGG	betA, CHDH; choline dehydrogenase [EC:1.1.99.1]	0.328226	-3.02742
K00115	KEGG	GLD; glucose 1-dehydrogenase (FAD, quinone) [EC:1.1.5.9]	0.100689	-2.87187
K00129	KEGG	E1.2.1.5; aldehyde dehydrogenase (NAD(P)+) [EC:1.2.1.5]	-0.40479	0.33707
K00138	KEGG	aldB; aldehyde dehydrogenase [EC:1.2.1.-]	-0.531783	0.822111
K00139	KEGG	ALDH5A1; succinate-semialdehyde dehydrogenase [EC:1.2.1.24]	-0.432968	0.950953
K00142	KEGG	AASDH; acyl-CoA synthetase [EC:6.2.1.-]	0.07704	-1.60461
K00149	KEGG	ALDH9A1; aldehyde dehydrogenase family 9 member A1 [EC:1.2.1.47 1.2.1.3]	-0.328192	0.419943
K00152	KEGG	nahF; salicylaldehyde dehydrogenase [EC:1.2.1.65]	-0.386683	1.23865
K00154	KEGG	E1.2.1.68; coniferyl-aldehyde dehydrogenase [EC:1.2.1.68]	-0.296275	0.293681
K00155	KEGG	LNAA, LNBA; L-tyrosine reductase [EC:1.2.1.101]	0.280379	-2.09725
K00156	KEGG	poxB; pyruvate dehydrogenase (quinone) [EC:1.2.5.1]	0.405392	-2.3289
K00206	KEGG	phnY; phosphonoacetaldehyde dehydrogenase [EC:1.2.1.-]	-0.537953	0.557383
K00216	KEGG	entA; 2,3-dihydro-2,3-dihydroxybenzoate dehydrogenase [EC:1.3.1.28]	-0.213209	1.75292
K00219	KEGG	fadH; 2,4-dienoyl-CoA reductase (NADPH2) [EC:1.3.1.34]	-0.0423069	-2.10842
K00232	KEGG	E1.3.3.6, ACOX1, ACOX3; acyl-CoA oxidase [EC:1.3.3.6]	0.304192	-1.4658
K00241	KEGG	sdhC, frdC; succinate dehydrogenase / fumarate reductase, cytochrome b subunit	-0.317397	3.15326
K00249	KEGG	ACADM, acd; acyl-CoA dehydrogenase [EC:1.3.8.7]	0.189392	0.558096
K00251	KEGG	AKR1D1; 3-oxo-5-beta-steroid 4-dehydrogenase [EC:1.3.1.3]	0.254592	-2.05209
K00255	KEGG	ACADL; long-chain-acyl-CoA dehydrogenase [EC:1.3.8.8]	-0.326966	2.31639
K00258	KEGG	SWNR; swainsonine biosynthesis oxidoreductase SwnR [EC:1.3.1.-]	0.528022	-1.88383
K00273	KEGG	DAO, aao; D-amino-acid oxidase [EC:1.4.3.3]	0.52918	-1.64717
K00274	KEGG	MAO, aofH; monoamine oxidase [EC:1.4.3.4]	0.357465	-1.35514
K00278	KEGG	nadB; L-aspartate oxidase [EC:1.4.3.16]	-0.675867	2.09638
K00286	KEGG	proC; pyrroline-5-carboxylate reductase [EC:1.5.1.2]	0.277661	-2.28861
K00289	KEGG	ALDH1L; formyltetrahydrofolate dehydrogenase [EC:1.5.1.6]	-0.563084	1.17309
K00306	KEGG	PIPOX; sarcosine oxidase / L-pipecolate oxidase [EC:1.5.3.1 1.5.3.7]	0.383662	-1.98356
K00309	KEGG	dmg; dimethylglycine oxidase [EC:1.5.3.10]	-0.287262	2.60982
K00326	KEGG	E1.6.2.2; cytochrome-b5 reductase [EC:1.6.2.2]	0.510677	-1.82474
K00344	KEGG	qor, CRYZ; NADPH:quinone reductase [EC:1.6.5.5]	0.381949	-3.09839
K00354	KEGG	E1.6.99.1; NADPH2 dehydrogenase [EC:1.6.99.1]	0.0769565	-1.99472
K00423	KEGG	E1.10.3.3; L-ascorbate oxidase [EC:1.10.3.3]	-0.0972676	-1.00095
K00433	KEGG	cpo; non-heme chloroperoxidase [EC:1.11.1.10]	-0.041396	-1.57203
K00446	KEGG	dmpB, xylE; catechol 2,3-dioxygenase [EC:1.13.11.2]	0.0292762	-2.34177
K00449	KEGG	pcaH; protocatechuate 3,4-dioxygenase, beta subunit [EC:1.13.11.3]	0.281241	-1.45155
K00464	KEGG	diox1; all-trans-8'-apo-beta-carotenal 15,15'-oxygenase [EC:1.13.11.75]	0.689467	-1.82927
K00472	KEGG	P4HA; prolyl 4-hydroxylase [EC:1.14.11.2]	0.468817	-1.52418
K00477	KEGG	PHYH; phytanoyl-CoA hydroxylase [EC:1.14.11.18]	0.524242	-2.09514
K00479	KEGG	gbcA; glycine betaine catabolism A	0.649301	-1.77876
K00480	KEGG	E1.14.13.1; salicylate hydroxylase [EC:1.14.13.1]	0.0421388	-2.72442
K00485	KEGG	FMO; dimethylaniline monooxygenase (N-oxide forming) [EC:1.14.13.8]	-0.0952833	-1.62506
K00489	KEGG	CYP7A1; cholesterol 7alpha-monooxygenase [EC:1.14.14.23]	0.505761	-2.52208
K00493	KEGG	XANG; xanthocillin biosynthesis cytochrome P450 monooxygenase [EC:1.14.-.-]	-0.0240445	-2.66218
K00505	KEGG	TYR; tyrosinase [EC:1.14.18.1]	0.391463	-2.2562
K00512	KEGG	CYP17A; steroid 17alpha-monooxygenase / 17alpha-hydroxyprogesterone deacetylase [EC:1.14.14.19 1.14.14.32]	-0.187305	-1.32588
K00513	KEGG	CYP21A; steroid 21-monooxygenase [EC:1.14.14.16]	0.267411	-1.84948
K00545	KEGG	COMT; catechol O-methyltransferase [EC:2.1.1.6]	0.597971	-2.10886
K00559	KEGG	SMT1, ERG6; sterol 24-C-methyltransferase [EC:2.1.1.41]	0.223164	-2.09639
K00627	KEGG	DLAT, aceF, pdhC; pyruvate dehydrogenase E2 component (dihydrolipoamide acetyltransferase) [EC:2.3.1.12]	-0.4403	2.59333
K00633	KEGG	lacA; galactoside O-acetyltransferase [EC:2.3.1.18]	-0.569987	1.16412
K00637	KEGG	SOAT; sterol O-acyltransferase [EC:2.3.1.26]	-0.520564	2.10037
K00665	KEGG	FASN; fatty acid synthase, animal type [EC:2.3.1.85]	0.150575	-1.86854
K00666	KEGG	K00666; fatty-acyl-CoA synthase [EC:6.2.1.-]	0.278559	-2.66058
K00668	KEGG	FAS1; fatty acid synthase subunit beta, fungi type [EC:2.3.1.86]	0.311374	-2.22288
K00675	KEGG	nhoA; N-hydroxyarylamine O-acetyltransferase [EC:2.3.1.118]	0.184234	-2.54312
K00683	KEGG	QPCT; glutaminyl-peptide cyclotransferase [EC:2.3.2.5]	0.466029	-1.69084
K00696	KEGG	E2.4.1.14; sucrose-phosphate synthase [EC:2.4.1.14]	0.496235	-2.32063
K00804	KEGG	GGPS1; geranylgeranyl diphosphate synthase, type III [EC:2.5.1.1 2.5.1.10 2.5.1.29]	0.411037	-1.66537
K00813	KEGG	aspC; aspartate aminotransferase [EC:2.6.1.1]	0.560442	-1.98844
K00818	KEGG	E2.6.1.11, argD; acetylornithine aminotransferase [EC:2.6.1.11]	0.64665	-1.51761
K00827	KEGG	AGXT2; alanine-glyoxylate transaminase / (R)-3-amino-2-methylpropionate-pyruvate transaminase [EC:2.6.1.44 2.6.1.40]	0.455466	-1.99848
K00833	KEGG	bioA; adenosylmethionine---8-amino-7-oxononanoate aminotransferase [EC:2.6.1.62]	0.690816	-1.45582
K00836	KEGG	ectB, dat; diaminobutyrate-2-oxoglutarate transaminase [EC:2.6.1.76]	0.633681	-1.39189
K00840	KEGG	astC; succinylornithine aminotransferase [EC:2.6.1.81]	0.483766	-2.34469
K00844	KEGG	HK; hexokinase [EC:2.7.1.1]	-0.249105	3.08572
K00860	KEGG	cysC; adenylylsulfate kinase [EC:2.7.1.25]	0.388372	-1.53368
K00871	KEGG	PHKG; phosphorylase kinase gamma subunit [EC:2.7.11.19]	-0.238427	2.661
K00907	KEGG	MYLK; myosin-light-chain kinase [EC:2.7.11.18]	-0.230483	2.93602
K00908	KEGG	CAMKK1; calcium/calmodulin-dependent protein kinase kinase 1 [EC:2.7.11.17]	-0.495946	1.45842
K00910	KEGG	ADRBK, GRK; beta-adrenergic-receptor kinase [EC:2.7.11.15]	-0.329441	2.73928
K00924	KEGG	E2.7.1.-; kinase [EC:2.7.1.-]	-0.586524	2.04597
K00939	KEGG	adk, AK; adenylate kinase [EC:2.7.4.3]	-0.310632	3.34209
K00994	KEGG	CHPT1, CPT1; diacylglycerol cholinephosphotransferase [EC:2.7.8.2]	0.34947	-2.70123
K01023	KEGG	assT; arylsulfate sulfotransferase [EC:2.8.2.22]	0.35025	-2.17961
K01043	KEGG	SWNK; reducing polyketide synthase SwnK [EC:2.3.1.-]	0.0847964	-2.09403
K01044	KEGG	CES1; carboxylesterase 1 [EC:3.1.1.1]	-0.0366334	-1.79491
K01049	KEGG	ACHE; acetylcholinesterase [EC:3.1.1.7]	-0.00309092	-1.79151
K01050	KEGG	BCHE; cholinesterase [EC:3.1.1.8]	0.00834481	-1.9848
K01053	KEGG	E3.1.1.17, gnl, RGN; gluconolactonase [EC:3.1.1.17]	0.376027	-2.20335
K01061	KEGG	E3.1.1.45; carboxymethylenebutenolidase [EC:3.1.1.45]	-0.245294	-1.40011
K01063	KEGG	JHE; juvenile-hormone esterase [EC:3.1.1.59]	0.0590981	-1.59613
K01078	KEGG	PHO; acid phosphatase [EC:3.1.3.2]	0.132823	-0.401997
K01101	KEGG	E3.1.3.41; 4-nitrophenyl phosphatase [EC:3.1.3.41]	-0.243637	2.75879
K01123	KEGG	E3.1.4.41; sphingomyelin phosphodiesterase D [EC:3.1.4.41]	0.674061	-1.79544
K01130	KEGG	E3.1.6.1, aslA; arylsulfatase [EC:3.1.6.1]	0.0865188	-2.90238
K01133	KEGG	betC; choline-sulfatase [EC:3.1.6.6]	0.296685	-3.15788
K01136	KEGG	IDS; iduronate 2-sulfatase [EC:3.1.6.13]	0.229171	-2.38573
K01137	KEGG	GNS; N-acetylglucosamine-6-sulfatase [EC:3.1.6.14]	0.457159	-3.01113
K01138	KEGG	K01138; uncharacterized sulfatase [EC:3.1.6.-]	0.205077	-3.08042
K01173	KEGG	ENDOG; endonuclease G, mitochondrial	0.533769	-1.99275
K01183	KEGG	E3.2.1.14; chitinase [EC:3.2.1.14]	-0.247975	1.05474
K01185	KEGG	E3.2.1.17; lysozyme [EC:3.2.1.17]	0.420714	-2.12672
K01186	KEGG	NEU1; sialidase-1 [EC:3.2.1.18]	-0.249753	2.17105
K01188	KEGG	E3.2.1.21; beta-glucosidase [EC:3.2.1.21]	-0.246176	2.51809
K01189	KEGG	GLA; alpha-galactosidase [EC:3.2.1.22]	-0.442741	2.80321
K01193	KEGG	INV, sacA; beta-fructofuranosidase [EC:3.2.1.26]	0.240815	-0.857373
K01199	KEGG	EGLC; glucan endo-1,3-beta-D-glucosidase [EC:3.2.1.39]	-0.511892	2.24178
K01204	KEGG	NAGA; alpha-N-acetylgalactosaminidase [EC:3.2.1.49]	-0.485752	2.44424
K01209	KEGG	abfA; alpha-L-arabinofuranosidase [EC:3.2.1.55]	0.0164763	-2.09471
K01210	KEGG	E3.2.1.58; glucan 1,3-beta-glucosidase [EC:3.2.1.58]	0.10456	2.21374
K01212	KEGG	sacC, levB; levanase [EC:3.2.1.65]	-0.40627	2.92333
K01213	KEGG	E3.2.1.67; galacturan 1,4-alpha-galacturonidase [EC:3.2.1.67]	0.435749	-1.12371
K01216	KEGG	E3.2.1.73; licheninase [EC:3.2.1.73]	-0.270955	2.77368
K01220	KEGG	E3.2.1.85, lacG; 6-phospho-beta-galactosidase [EC:3.2.1.85]	-0.458395	2.83885
K01223	KEGG	E3.2.1.86B, bglA; 6-phospho-beta-glucosidase [EC:3.2.1.86]	-0.351343	2.93296
K01225	KEGG	CBH1; cellulose 1,4-beta-cellobiosidase [EC:3.2.1.91]	-0.359323	3.00605
K01229	KEGG	LCT; lactase-phlorizin hydrolase [EC:3.2.1.108 3.2.1.62]	-0.365485	2.89941
K01237	KEGG	E3.2.1.147; myrosinase [EC:3.2.1.147]	-0.337467	3.18087
K01253	KEGG	EPHX1; microsomal epoxide hydrolase [EC:3.3.2.9]	-0.380326	2.23985
K01265	KEGG	map; methionyl aminopeptidase [EC:3.4.11.18]	-0.360431	3.15731
K01271	KEGG	pepQ; Xaa-Pro dipeptidase [EC:3.4.13.9]	-0.312388	-2.06764
K01279	KEGG	TPP1, CLN2; tripeptidyl-peptidase I [EC:3.4.14.9]	0.111711	-1.05778
K01284	KEGG	dcp; peptidyl-dipeptidase Dcp [EC:3.4.15.5]	0.419081	-1.93754
K01286	KEGG	E3.4.16.4; D-alanyl-D-alanine carboxypeptidase [EC:3.4.16.4]	0.28603	-2.26228
K01301	KEGG	NAALAD; N-acetylated-alpha-linked acidic dipeptidase [EC:3.4.17.21]	0.604656	-1.46771
K01303	KEGG	APEH; acylaminoacyl-peptidase [EC:3.4.19.1]	-0.132175	-1.5316
K01336	KEGG	E3.4.21.48; cerevisin [EC:3.4.21.48]	0.123401	2.35516
K01342	KEGG	aprE; subtilisin [EC:3.4.21.62]	-0.275773	2.73868
K01390	KEGG	iga; IgA-specific metalloendopeptidase [EC:3.4.24.13]	0.8708	-1.52995
K01392	KEGG	THOP1; thimet oligopeptidase [EC:3.4.24.15]	0.420468	-2.08494
K01393	KEGG	NLN; neurolysin [EC:3.4.24.16]	0.595376	-1.95543
K01405	KEGG	PRD1; saccharolysin [EC:3.4.24.37]	0.639057	-1.91046
K01406	KEGG	prtC; serralysin [EC:3.4.24.40]	0.188622	-2.3208
K01410	KEGG	MIPEP; mitochondrial intermediate peptidase [EC:3.4.24.59]	0.367146	-1.84683
K01414	KEGG	prlC; oligopeptidase A [EC:3.4.24.70]	0.622545	-1.90963
K01426	KEGG	E3.5.1.4, amiE; amidase [EC:3.5.1.4]	-0.0263647	1.4788
K01432	KEGG	AFMID; arylformamidase [EC:3.5.1.9]	0.248406	-1.46172
K01467	KEGG	ampC; beta-lactamase class C [EC:3.5.2.6]	0.481563	-1.24797
K01468	KEGG	hutI, AMDHD1; imidazolonepropionase [EC:3.5.2.7]	0.597348	-2.56351
K01469	KEGG	OPLAH, OXP1, oplAH; 5-oxoprolinase (ATP-hydrolysing) [EC:3.5.2.9]	0.241714	-2.69857
K01473	KEGG	hyuA; N-methylhydantoinase A [EC:3.5.2.14]	0.214782	-1.61151
K01474	KEGG	hyuB; N-methylhydantoinase B [EC:3.5.2.14]	0.209901	-2.71571
K01476	KEGG	E3.5.3.1, rocF, arg; arginase [EC:3.5.3.1]	0.477133	-2.00922
K01494	KEGG	dcd; dCTP deaminase [EC:3.5.4.13]	-0.469996	2.97814
K01501	KEGG	E3.5.5.1; nitrilase [EC:3.5.5.1]	-0.159927	-1.40447
K01502	KEGG	E3.5.5.7; aliphatic nitrilase [EC:3.5.5.7]	-0.268187	-1.21088
K01531	KEGG	mgtA, mgtB; P-type Mg2+ transporter [EC:7.2.2.14]	-0.315235	1.41438
K01535	KEGG	PMA1, PMA2; H+-transporting ATPase [EC:7.1.2.1]	-0.385364	1.20396
K01536	KEGG	ENA; P-type Na+/K+ transporter [EC:7.2.2.3 7.2.2.-]	-0.195278	1.97552
K01537	KEGG	ATP2C; P-type Ca2+ transporter type 2C [EC:7.2.2.10]	-0.327249	1.38493
K01539	KEGG	ATP1A; sodium/potassium-transporting ATPase subunit alpha [EC:7.2.2.13]	-0.0457926	1.94021
K01542	KEGG	ATP4A; H+/K+-exchanging ATPase subunit alpha [EC:7.2.2.19]	0.0927059	1.12569
K01544	KEGG	ATP12A; non-gastric H+/K+-exchanging ATPase [EC:7.2.2.19]	-0.0968053	1.91712
K01560	KEGG	E3.8.1.2; 2-haloacid dehalogenase [EC:3.8.1.2]	0.587394	-1.65243
K01563	KEGG	dhaA; haloalkane dehalogenase [EC:3.8.1.5]	-0.251778	2.29334
K01568	KEGG	PDC, pdc; pyruvate decarboxylase [EC:4.1.1.1]	-0.0505598	-1.47041
K01574	KEGG	adc; acetoacetate decarboxylase [EC:4.1.1.4]	0.714449	-1.71809
K01580	KEGG	E4.1.1.15, gadB, gadA, GAD; glutamate decarboxylase [EC:4.1.1.15]	0.428762	-2.0059
K01593	KEGG	DDC, TDC; aromatic-L-amino-acid/L-tryptophan decarboxylase [EC:4.1.1.28 4.1.1.105]	0.149966	-2.54589
K01594	KEGG	CSAD; sulfinoalanine decarboxylase [EC:4.1.1.29]	0.299198	-2.66363
K01608	KEGG	gcl; tartronate-semialdehyde synthase [EC:4.1.1.47]	0.356507	-2.30336
K01613	KEGG	psd, PISD; phosphatidylserine decarboxylase [EC:4.1.1.65]	0.266674	-2.48127
K01624	KEGG	FBA, fbaA; fructose-bisphosphate aldolase, class II [EC:4.1.2.13]	0.485156	-2.08177
K01626	KEGG	E2.5.1.54, aroF, aroG, aroH; 3-deoxy-7-phosphoheptulonate synthase [EC:2.5.1.54]	0.0444152	2.49273
K01630	KEGG	garL; 2-dehydro-3-deoxyglucarate aldolase [EC:4.1.2.20]	0.319468	-2.82223
K01652	KEGG	E2.2.1.6L, ilvB, ilvG, ilvI; acetolactate synthase I/II/III large subunit [EC:2.2.1.6]	0.303957	-2.26325
K01684	KEGG	dgoD; galactonate dehydratase [EC:4.2.1.6]	0.230759	-2.03379
K01710	KEGG	rfbB, rmlB, rffG; dTDP-glucose 4,6-dehydratase [EC:4.2.1.46]	0.492919	-2.3047
K01714	KEGG	dapA; 4-hydroxy-tetrahydrodipicolinate synthase [EC:4.3.3.7]	-0.328409	2.1465
K01715	KEGG	crt; enoyl-CoA hydratase [EC:4.2.1.17]	-0.248037	1.19968
K01732	KEGG	E4.2.2.10; pectin lyase [EC:4.2.2.10]	0.545538	-2.03146
K01745	KEGG	hutH, HAL; histidine ammonia-lyase [EC:4.3.1.3]	0.15413	-2.53718
K01758	KEGG	CTH; cystathionine gamma-lyase [EC:4.4.1.1]	-0.163513	1.9843
K01759	KEGG	GLO1, gloA; lactoylglutathione lyase [EC:4.4.1.5]	-0.201146	1.99763
K01760	KEGG	metC; cysteine-S-conjugate beta-lyase [EC:4.4.1.13]	-0.311419	2.17015
K01761	KEGG	E4.4.1.11; methionine-gamma-lyase [EC:4.4.1.11]	-0.420962	2.42903
K01762	KEGG	ACS; 1-aminocyclopropane-1-carboxylate synthase [EC:4.4.1.14]	0.510577	-1.60806
K01771	KEGG	plc; 1-phosphatidylinositol phosphodiesterase [EC:4.6.1.13]	-0.408513	2.6176
K01777	KEGG	prdF; proline racemase [EC:5.1.1.4]	0.242552	-2.56492
K01796	KEGG	E5.1.99.4, AMACR, mcr; alpha-methylacyl-CoA racemase [EC:5.1.99.4]	0.405925	-2.23407
K01832	KEGG	TBXAS1, CYP5A; thromboxane-A synthase [EC:5.3.99.5]	0.323119	-1.83786
K01845	KEGG	hemL; glutamate-1-semialdehyde 2,1-aminomutase [EC:5.4.3.8]	0.344835	-2.3544
K01867	KEGG	WARS, trpS; tryptophanyl-tRNA synthetase [EC:6.1.1.2]	-0.16123	2.34331
K01876	KEGG	aspS; aspartyl-tRNA synthetase [EC:6.1.1.12]	-0.297341	2.8255
K01893	KEGG	NARS, asnS; asparaginyl-tRNA synthetase [EC:6.1.1.22]	-0.400786	2.77305
K01896	KEGG	ACSM; medium-chain acyl-CoA synthetase [EC:6.2.1.2]	0.287429	-1.4038
K01897	KEGG	ACSL, fadD; long-chain acyl-CoA synthetase [EC:6.2.1.3]	-0.072484	-1.74462
K01907	KEGG	AACS, acsA; acetoacetyl-CoA synthetase [EC:6.2.1.16]	0.570236	-0.399298
K01908	KEGG	ACSS3, prpE; propionyl-CoA synthetase [EC:6.2.1.17]	-0.362758	2.47319
K01911	KEGG	menE; O-succinylbenzoic acid---CoA ligase [EC:6.2.1.26]	-0.00489007	-1.97234
K01912	KEGG	paaK; phenylacetate-CoA ligase [EC:6.2.1.30]	0.418	-1.95371
K01913	KEGG	AAE7, ACN1; acetate/butyrate---CoA ligase [EC:6.2.1.1 6.2.1.2]	0.719999	-1.03316
K01921	KEGG	ddl; D-alanine-D-alanine ligase [EC:6.3.2.4]	0.021221	-2.86496
K01946	KEGG	ACACB; acetyl-CoA carboxylase / biotin carboxylase 2 [EC:6.4.1.2 6.3.4.14 2.1.3.15]	-0.56169	1.88761
K02021	KEGG	ABC.MR; putative ABC transport system ATP-binding protein	0.510055	-1.70176
K02068	KEGG	ABC.X2.A; putative ABC transport system ATP-binding protein	-0.416381	2.18752
K02084	KEGG	APAF1; apoptotic protease-activating factor	0.294412	-2.28898
K02129	KEGG	ATPeF0E, ATP5I; F-type H+-transporting ATPase subunit e	-0.321139	3.51376
K02183	KEGG	CALM; calmodulin	-0.400119	2.06837
K02202	KEGG	CDK7; cyclin-dependent kinase 7 [EC:2.7.11.22 2.7.11.23]	-0.589315	1.9946
K02204	KEGG	thrB2; homoserine kinase type II [EC:2.7.1.39]	0.508892	-2.00018
K02205	KEGG	rocE, rocC; arginine/ornithine permease	0.166608	-2.0078
K02210	KEGG	MCM7, CDC47; DNA replication licensing factor MCM7 [EC:3.6.4.12]	-0.447355	2.87185
K02212	KEGG	MCM4, CDC54; DNA replication licensing factor MCM4 [EC:3.6.4.12]	-0.412814	3.02775
K02216	KEGG	CHEK1; serine/threonine-protein kinase CHEK1 [EC:2.7.11.1]	-0.30989	3.30423
K02355	KEGG	fusA, GFM, EFG; elongation factor G	-0.423697	2.79916
K02371	KEGG	fabK; enoyl-[acyl-carrier protein] reductase II [EC:1.3.1.9]	0.438093	-2.3341
K02449	KEGG	CDK10; cyclin-dependent kinase 10 [EC:2.7.11.22]	-0.339715	2.41359
K02451	KEGG	gspB; general secretion pathway protein B	-0.451909	1.86045
K02471	KEGG	bacA; vitamin B12/bleomycin/antimicrobial peptide transport system ATP-binding/permease protein	-0.331489	3.09628
K02472	KEGG	wecC; UDP-N-acetyl-D-mannosaminuronic acid dehydrogenase [EC:1.1.1.336]	0.28225	-1.32308
K02509	KEGG	hpaH; 2-oxo-hept-3-ene-1,7-dioate hydratase [EC:4.2.1.-]	0.305197	-2.22668
K02510	KEGG	hpaI, hpcH; 4-hydroxy-2-oxoheptanedioate aldolase [EC:4.1.2.52]	0.310374	-2.00387
K02542	KEGG	MCM6; DNA replication licensing factor MCM6 [EC:3.6.4.12]	-0.457603	2.77962
K02554	KEGG	mhpD; 2-keto-4-pentenoate hydratase [EC:4.2.1.80]	0.420472	-2.24381
K02575	KEGG	NRT, narK, nrtP, nasA; MFS transporter, NNP family, nitrate/nitrite transporter	-0.337305	2.61263
K02580	KEGG	NFKB1; nuclear factor NF-kappa-B p105 subunit	0.133764	-2.25834
K02615	KEGG	paaJ; 3-oxo-5,6-didehydrosuberyl-CoA/3-oxoadipyl-CoA thiolase [EC:2.3.1.223 2.3.1.174]	-0.307226	1.94292
K02727	KEGG	PSMA3; 20S proteasome subunit alpha 7 [EC:3.4.25.1]	-0.444669	2.60266
K02734	KEGG	PSMB2; 20S proteasome subunit beta 4 [EC:3.4.25.1]	0.637596	-1.77603
K02805	KEGG	wecE, rffA; dTDP-4-amino-4,6-dideoxygalactose transaminase [EC:2.6.1.59]	0.437755	-2.43785
K02831	KEGG	RAD53; ser/thr/tyr protein kinase RAD53 [EC:2.7.11.-]	-0.304471	2.84893
K02927	KEGG	RP-L40e, RPL40; large subunit ribosomal protein L40e	-0.432442	2.56296
K02968	KEGG	RP-S20, rpsT; small subunit ribosomal protein S20	-0.32692	2.94873
K03061	KEGG	PSMC2, RPT1; 26S proteasome regulatory subunit T1	-0.388203	2.89267
K03062	KEGG	PSMC1, RPT2; 26S proteasome regulatory subunit T2	-0.401088	2.88011
K03063	KEGG	PSMC4, RPT3; 26S proteasome regulatory subunit T3	-0.392067	2.85655
K03064	KEGG	PSMC6, RPT4; 26S proteasome regulatory subunit T4	-0.385209	3.0082
K03065	KEGG	PSMC3, RPT5; 26S proteasome regulatory subunit T5	-0.369768	2.85146
K03066	KEGG	PSMC5, RPT6; 26S proteasome regulatory subunit T6	-0.389463	2.76248
K03119	KEGG	tauD; taurine dioxygenase [EC:1.14.11.17]	0.332524	-2.34691
K03182	KEGG	ubiD; 4-hydroxy-3-polyprenylbenzoate decarboxylase [EC:4.1.1.98]	0.0697621	-2.9868
K03183	KEGG	ubiE; demethylmenaquinone methyltransferase / 2-methoxy-6-polyprenyl-1,4-benzoquinol methylase [EC:2.1.1.163 2.1.1.201]	-0.342997	2.36963
K03186	KEGG	ubiX, bsdB, PAD1; flavin prenyltransferase [EC:2.5.1.129]	0.139718	-2.95482
K03254	KEGG	EIF3A; translation initiation factor 3 subunit A	0.191823	-1.22575
K03257	KEGG	EIF4A; translation initiation factor 4A	-0.429137	2.51372
K03282	KEGG	mscL; large conductance mechanosensitive channel	-0.350594	2.58095
K03283	KEGG	HSPA1s; heat shock 70kDa protein 1/2/6/8	-0.383923	2.1938
K03294	KEGG	TC.APA; basic amino acid/polyamine antiporter, APA family	-0.0058424	-1.67145
K03304	KEGG	tehA; tellurite resistance protein	-0.33247	3.12835
K03307	KEGG	TC.SSS; solute:Na+ symporter, SSS family	-0.350813	2.00627
K03325	KEGG	ACR3, arsB; arsenite transporter	-0.329838	2.48863
K03331	KEGG	DCXR; L-xylulose reductase [EC:1.1.1.10]	-0.201365	2.39707
K03334	KEGG	IL4I1; L-amino-acid oxidase [EC:1.4.3.2]	0.462713	-2.53836
K03343	KEGG	puo; putrescine oxidase [EC:1.4.3.10]	-0.0248791	-1.87629
K03364	KEGG	CDH1; cell division cycle 20-like protein 1, cofactor of APC complex	-0.0693538	1.04736
K03366	KEGG	butA, budC; meso-butanediol dehydrogenase / (S,S)-butanediol dehydrogenase / diacetyl reductase [EC:1.1.1.- 1.1.1.76 1.1.1.304]	0.40664	-2.05772
K03367	KEGG	dltA; D-alanine--poly(phosphoribitol) ligase subunit 1 [EC:6.1.1.13]	0.0565777	-1.81628
K03379	KEGG	chnB; cyclohexanone monooxygenase [EC:1.14.13.22]	0.264851	-2.73694
K03380	KEGG	E1.14.13.7; phenol 2-monooxygenase (NADPH) [EC:1.14.13.7]	0.396152	-2.32355
K03396	KEGG	gfa; S-(hydroxymethyl)glutathione synthase [EC:4.4.1.22]	-0.243707	2.44609
K03420	KEGG	psmR; proteasome regulatory subunit	-0.399333	2.88327
K03444	KEGG	MFS.SP; MFS transporter, SP family, sugar porter, other	0.508317	-2.13774
K03446	KEGG	emrB; MFS transporter, DHA2 family, multidrug resistance protein	0.287411	-2.41504
K03448	KEGG	FEN2, LIZ1; MFS transporter, ACS family, pantothenate transporter	0.526786	-2.42167
K03457	KEGG	TC.NCS1; nucleobase:cation symporter-1, NCS1 family	0.678698	-2.61127
K03529	KEGG	smc; chromosome segregation protein	-0.206479	1.24532
K03578	KEGG	hrpA; ATP-dependent helicase HrpA [EC:3.6.4.13]	-0.360487	2.94913
K03579	KEGG	hrpB; ATP-dependent helicase HrpB [EC:3.6.4.13]	-0.44064	3.00353
K03654	KEGG	recQ; ATP-dependent DNA helicase RecQ [EC:3.6.4.12]	-0.279162	0.601035
K03685	KEGG	rnc, DROSHA, RNT1; ribonuclease III [EC:3.1.26.3]	-0.311798	3.15916
K03686	KEGG	dnaJ; molecular chaperone DnaJ	-0.298872	3.02442
K03692	KEGG	E2.4.1.213; glucosylglycerol-phosphate synthase [EC:2.4.1.213]	-0.348123	2.8733
K03732	KEGG	rhlB; ATP-dependent RNA helicase RhlB [EC:3.6.4.13]	-0.479918	2.64168
K03745	KEGG	slyX; SlyX protein	0.176021	2.21928
K03760	KEGG	eptA, pmrC; lipid A ethanolaminephosphotransferase [EC:2.7.8.43]	-0.0254781	2.15065
K03768	KEGG	PPIB, ppiB; peptidyl-prolyl cis-trans isomerase B (cyclophilin B) [EC:5.2.1.8]	0.146715	1.12737
K03789	KEGG	rimI; [ribosomal protein S18]-alanine N-acetyltransferase [EC:2.3.1.266]	0.364505	-1.41727
K03790	KEGG	rimJ; [ribosomal protein S5]-alanine N-acetyltransferase [EC:2.3.1.267]	0.0569292	2.45753
K03797	KEGG	E3.4.21.102, prc, ctpA; carboxyl-terminal processing protease [EC:3.4.21.102]	0.388705	-1.40459
K03798	KEGG	ftsH, hflB; cell division protease FtsH [EC:3.4.24.-]	-0.409412	2.61683
K03803	KEGG	rseC; sigma-E factor negative regulatory protein RseC	-0.463653	2.50065
K03851	KEGG	tpa; taurine-pyruvate aminotransferase [EC:2.6.1.77]	0.840135	-1.66631
K03893	KEGG	arsB; arsenical pump membrane protein	-0.332761	3.12822
K03927	KEGG	CES2; carboxylesterase 2 [EC:3.1.1.1 3.1.1.84 3.1.1.56]	0.0353336	-1.86965
K03928	KEGG	yvaK; carboxylesterase [EC:3.1.1.1]	0.408836	-1.49326
K03929	KEGG	pnbA; para-nitrobenzyl esterase [EC:3.1.1.-]	-0.0441231	-1.68466
K03975	KEGG	dedA; membrane-associated protein	-0.396152	2.38125
K03980	KEGG	murJ, mviN; putative peptidoglycan lipid II flippase	0.463029	-1.86004
K04030	KEGG	eutQ; ethanolamine utilization protein EutQ	0.624529	-1.49586
K04091	KEGG	ssuD; alkanesulfonate monooxygenase [EC:1.14.14.5]	0.38303	-2.4242
K04097	KEGG	HPGDS; prostaglandin-H2 D-isomerase / glutathione transferase [EC:5.3.99.2 2.5.1.18]	0.496715	-2.41911
K04103	KEGG	ipdC; indolepyruvate decarboxylase [EC:4.1.1.74]	-0.0903232	-1.36324
K04119	KEGG	AKR1C3; aldo-keto reductase family 1 member C3 [EC:1.1.1.51 1.1.1.188 1.1.1.213 1.1.1.357]	0.373832	-1.69751
K04125	KEGG	E1.14.11.13; gibberellin 2beta-dioxygenase [EC:1.14.11.13]	0.523328	-2.66716
K04169	KEGG	GRPR; gastrin-releasing peptide receptor	-0.118987	0.476332
K04365	KEGG	BRAF; B-Raf proto-oncogene serine/threonine-protein kinase [EC:2.7.11.1]	-0.102862	2.81536
K04368	KEGG	MAP2K1, MEK1; mitogen-activated protein kinase kinase 1 [EC:2.7.12.2]	-0.502917	2.79718
K04372	KEGG	MKNK, MNK; MAP kinase interacting serine/threonine kinase [EC:2.7.11.1]	0.132193	2.58199
K04373	KEGG	RPS6KA; ribosomal protein S6 kinase alpha-1/2/3/6 [EC:2.7.11.1]	-0.38752	2.75392
K04392	KEGG	RAC1; Ras-related C3 botulinum toxin substrate 1	-0.51287	2.42994
K04406	KEGG	MAP4K3, GLK; mitogen-activated protein kinase kinase kinase kinase 3 [EC:2.7.11.1]	-0.522874	2.63665
K04408	KEGG	MAP4K1, HPK1; mitogen-activated protein kinase kinase kinase kinase 1 [EC:2.7.11.1]	-0.44174	3.25602
K04411	KEGG	STK4, MST1; serine/threonine kinase 4	-0.393046	2.85535
K04412	KEGG	STK3, MST2; serine/threonine kinase 3	-0.392702	3.01831
K04420	KEGG	MAP3K2, MEKK2; mitogen-activated protein kinase kinase kinase 2 [EC:2.7.11.25]	-0.437512	2.85022
K04421	KEGG	MAP3K3, MEKK3; mitogen-activated protein kinase kinase kinase 3 [EC:2.7.11.25]	-0.497319	2.44099
K04426	KEGG	MAP3K5, ASK1; mitogen-activated protein kinase kinase kinase 5 [EC:2.7.11.25]	-0.466634	2.65964
K04427	KEGG	MAP3K7, TAK1; mitogen-activated protein kinase kinase kinase 7 [EC:2.7.11.25]	-0.437345	2.44132
K04429	KEGG	TAO; thousand and one amino acid protein kinase [EC:2.7.11.1]	-0.472143	2.38598
K04445	KEGG	RPS6KA5, MSK1; ribosomal protein S6 kinase alpha-5 [EC:2.7.11.1]	-0.252257	3.02562
K04463	KEGG	MAP2K5, MEK5; mitogen-activated protein kinase kinase 5 [EC:2.7.12.2]	-0.387865	2.85175
K04494	KEGG	CHD8, HELSNF1; chromodomain helicase DNA binding protein 8 [EC:3.6.4.12]	-0.407342	3.01995
K04514	KEGG	ROCK1; Rho-associated protein kinase 1 [EC:2.7.11.1]	-0.491837	2.43048
K04515	KEGG	CAMK2; calcium/calmodulin-dependent protein kinase (CaM kinase) II [EC:2.7.11.17]	-0.178807	2.88921
K04567	KEGG	KARS, lysS; lysyl-tRNA synthetase, class II [EC:6.1.1.6]	-0.372719	3.05296
K04678	KEGG	SMURF; E3 ubiquitin ligase SMURF1/2 [EC:2.3.2.26]	-0.160227	2.35902
K04688	KEGG	RPS6KB; ribosomal protein S6 kinase beta [EC:2.7.11.1]	-0.556124	2.77919
K04780	KEGG	dhbF; nonribosomal peptide synthetase DhbF	-0.167079	-2.02377
K04784	KEGG	irp2, HMWP2; yersiniabactin nonribosomal peptide synthetase	0.380742	-2.52067
K04786	KEGG	irp1, HMWP1; yersiniabactin nonribosomal peptide/polyketide synthase	-0.0133705	-1.77712
K04788	KEGG	mbtB; mycobactin phenyloxazoline synthetase	0.157941	-2.13997
K04789	KEGG	mbtE; mycobactin peptide synthetase MbtE	0.0986423	-1.876
K04790	KEGG	mbtC; mycobactin polyketide synthetase MbtC	-0.0510862	-1.86397
K04792	KEGG	mbtF; mycobactin peptide synthetase MbtF	0.0594842	-1.68383
K04854	KEGG	CACNA1G, CAV3.1; voltage-dependent calcium channel T type alpha-1G	-0.388857	2.57702
K04915	KEGG	KCNK4, K2P4.1; potassium channel subfamily K member 4	-0.230217	3.53101
K04957	KEGG	HCN4; hyperpolarization activated cyclic nucleotide-gated potassium channel 4	0.235056	2.23397
K05032	KEGG	ABCC8, SUR1; ATP-binding cassette subfamily C (CFTR/MRP) member 8	0.513426	-1.77844
K05033	KEGG	ABCC9, SUR2; ATP-binding cassette subfamily C (CFTR/MRP) member 9	0.531854	-1.76343
K05350	KEGG	bglB; beta-glucosidase [EC:3.2.1.21]	-0.383363	2.81916
K05351	KEGG	E1.1.1.9; D-xylulose reductase [EC:1.1.1.9]	-0.446696	-2.27457
K05449	KEGG	VEGFC_D; vascular endothelial growth factor C/D	0.523666	-1.56701
K05516	KEGG	cbpA; curved DNA-binding protein	-0.426393	2.56928
K05536	KEGG	MNN5; alpha 1,2-mannosyltransferase [EC:2.4.1.-]	0.256579	-1.7872
K05555	KEGG	actIV; cyclase [EC:4.-.-.-]	0.244294	-1.99671
K05556	KEGG	actVI1, RED1; ketoreductase RED1 [EC:1.1.1.-]	0.327152	-3.03298
K05590	KEGG	srmB; ATP-dependent RNA helicase SrmB [EC:3.6.4.13]	-0.495916	2.47508
K05591	KEGG	dbpA; ATP-dependent RNA helicase DbpA [EC:3.6.4.13]	-0.413512	2.91742
K05592	KEGG	deaD, cshA; ATP-dependent RNA helicase DeaD [EC:3.6.4.13]	-0.492882	2.4279
K05607	KEGG	AUH; methylglutaconyl-CoA hydratase [EC:4.2.1.18]	-0.457732	2.52116
K05609	KEGG	UCHL3, YUH1; ubiquitin carboxyl-terminal hydrolase L3 [EC:3.4.19.12]	-0.413093	2.45646
K05657	KEGG	ABCB10; ATP-binding cassette, subfamily B (MDR/TAP), member 10	0.509606	-1.03721
K05658	KEGG	ABCB1, CD243; ATP-binding cassette, subfamily B (MDR/TAP), member 1 [EC:7.6.2.2]	0.584927	-1.38312
K05661	KEGG	ABCB6; ATP-binding cassette, subfamily B (MDR/TAP), member 6	0.581392	-1.17782
K05665	KEGG	ABCC1; ATP-binding cassette, subfamily C (CFTR/MRP), member 1 [EC:7.6.2.3]	0.556869	-1.69975
K05666	KEGG	ABCC2; ATP-binding cassette, subfamily C (CFTR/MRP), member 2	0.492949	-1.96139
K05667	KEGG	ABCC3; ATP-binding cassette, subfamily C (CFTR/MRP), member 3	0.522612	-1.78429
K05668	KEGG	ABCC5; ATP-binding cassette, subfamily C (CFTR/MRP), member 5	0.557171	-1.54319
K05669	KEGG	ABCC6; ATP-binding cassette, subfamily C (CFTR/MRP), member 6	0.52614	-1.79239
K05670	KEGG	ABCC13; ATP-binding cassette, subfamily C (CFTR/MRP), member 13	0.542541	-1.90425
K05671	KEGG	ABCC11; ATP-binding cassette, subfamily C (CFTR/MRP), member 11	0.572458	-1.42487
K05672	KEGG	ABCC12; ATP-binding cassette, subfamily C (CFTR/MRP), member 12	0.533856	-1.61613
K05673	KEGG	ABCC4; ATP-binding cassette, subfamily C (CFTR/MRP), member 4	0.52775	-1.76656
K05674	KEGG	ABCC10; ATP-binding cassette, subfamily C (CFTR/MRP), member 10	0.514962	-1.70669
K05680	KEGG	ABCG4; ATP-binding cassette, subfamily G (WHITE), member 4	-0.0638629	-1.50706
K05712	KEGG	mhpA; 3-(3-hydroxy-phenyl)propionate hydroxylase [EC:1.14.13.127]	0.33247	-2.46178
K05714	KEGG	mhpC; 2-hydroxy-6-oxonona-2,4-dienedioate hydrolase [EC:3.7.1.14]	0.40428	-1.92541
K05746	KEGG	ENAH, MENA; enabled	-0.277074	3.06265
K05748	KEGG	WASF2; WAS protein family, member 2	-0.48366	2.24109
K05797	KEGG	pchF; 4-cresol dehydrogenase (hydroxylating) flavoprotein subunit [EC:1.17.9.1]	-0.0528045	0.718824
K05802	KEGG	mscK, kefA, aefA; potassium-dependent mechanosensitive channel	-0.220719	2.38616
K05830	KEGG	lysJ, argD; LysW-gamma-L-lysine/LysW-L-ornithine aminotransferase [EC:2.6.1.118 2.6.1.-]	0.507699	-1.26488
K05841	KEGG	E2.4.1.173; sterol 3beta-glucosyltransferase [EC:2.4.1.173]	0.30829	-2.3386
K05850	KEGG	ATP2B; P-type Ca2+ transporter type 2B [EC:7.2.2.10]	-0.193435	1.94941
K05853	KEGG	ATP2A; P-type Ca2+ transporter type 2A [EC:7.2.2.10]	-0.237154	2.03515
K05864	KEGG	PPID, CYPD; peptidyl-prolyl isomerase D [EC:5.2.1.8]	-0.000435976	1.48195
K05869	KEGG	CAMK4; calcium/calmodulin-dependent protein kinase IV [EC:2.7.11.17]	-0.0194239	2.95624
K05886	KEGG	sdh; serine 3-dehydrogenase (NADP+) [EC:1.1.1.276]	0.475215	-2.56633
K05894	KEGG	OPR; 12-oxophytodienoic acid reductase [EC:1.3.1.42]	0.0810041	-1.66583
K05913	KEGG	E1.13.11.41; 2,4'-dihydroxyacetophenone dioxygenase [EC:1.13.11.41]	0.581504	-2.4139
K05921	KEGG	hpaG; 5-oxopent-3-ene-1,2,5-tricarboxylate decarboxylase / 2-hydroxyhepta-2,4-diene-1,7-dioate isomerase [EC:4.1.1.68 5.3.3.-]	0.315323	-1.85682
K05972	KEGG	AXE1; acetylxylan esterase [EC:3.1.1.72]	-0.475078	2.56878
K05986	KEGG	E3.1.30.1; nuclease S1 [EC:3.1.30.1]	0.498694	-2.39079
K05989	KEGG	ramA; alpha-L-rhamnosidase [EC:3.2.1.40]	0.576232	-2.05443
K06005	KEGG	SAP; candidapepsin [EC:3.4.23.24]	0.362309	-2.73378
K06027	KEGG	NSF, SEC18; vesicle-fusing ATPase [EC:3.6.4.6]	-0.5572	2.25273
K06045	KEGG	shc; squalene-hopene/tetraprenyl-beta-curcumene cyclase [EC:5.4.99.17 4.2.1.129]	-0.161771	2.24771
K06069	KEGG	PRKCI; atypical protein kinase C iota type [EC:2.7.11.13]	-0.453539	3.05386
K06071	KEGG	PKN1; serine/threonine-protein kinase N1 [EC:2.7.11.13]	-0.253205	2.47423
K06109	KEGG	RAB13; Ras-related protein Rab-13	-0.504268	2.30072
K06113	KEGG	abnA; arabinan endo-1,5-alpha-L-arabinosidase [EC:3.2.1.99]	-0.135998	3.09409
K06123	KEGG	AYR1; 1-acylglycerone phosphate reductase [EC:1.1.1.101]	-0.0934404	-0.717946
K06147	KEGG	ABCB-BAC; ATP-binding cassette, subfamily B, bacterial	0.566136	-1.48259
K06148	KEGG	ABCC-BAC; ATP-binding cassette, subfamily C, bacterial	0.555419	-1.58956
K06158	KEGG	ABCF3; ATP-binding cassette, subfamily F, member 3	-0.0949047	2.83082
K06185	KEGG	ABCF2; ATP-binding cassette, subfamily F, member 2	-0.44092	2.82608
K06199	KEGG	crcB, FEX; fluoride exporter	-0.333493	2.99557
K06204	KEGG	dksA; DnaK suppressor protein	-0.242086	3.28744
K06220	KEGG	WASF; WAS protein family	-0.307116	2.13703
K06228	KEGG	FU; fused [EC:2.7.11.1]	-0.208434	1.8084
K06274	KEGG	VASP; vasodilator-stimulated phosphoprotein	-0.265561	1.8173
K06276	KEGG	PDPK1; 3-phosphoinositide dependent protein kinase-1 [EC:2.7.11.1]	-0.270418	2.99643
K06391	KEGG	spoIIIAB; stage III sporulation protein AB	-0.325152	3.17005
K06413	KEGG	spoVK; stage V sporulation protein K	0.717705	-1.39178
K06447	KEGG	astD; succinylglutamic semialdehyde dehydrogenase [EC:1.2.1.71]	-0.442904	0.456461
K06461	KEGG	ITGAM, CD11b; integrin alpha M	-0.222116	0.716137
K06546	KEGG	CD164, MGC24; CD164 antigen	-0.472403	1.72692
K06568	KEGG	MUC1, CD227; mucin-1	-0.327446	2.45932
K06607	KEGG	iolS; myo-inositol catabolism protein IolS [EC:1.1.1.-]	-0.403973	2.51829
K06631	KEGG	PLK1; polo-like kinase 1 [EC:2.7.11.21]	-0.123075	2.80423
K06636	KEGG	SMC1; structural maintenance of chromosome 1	-0.489562	2.55005
K06642	KEGG	PRKDC; DNA-dependent protein kinase catalytic subunit [EC:2.7.11.1]	-0.157814	2.49073
K06648	KEGG	SWI6; regulatory protein SWI6	-0.0600937	2.28555
K06649	KEGG	SWI4; regulatory protein SWI4	-0.445089	2.19942
K06660	KEGG	CDC5; cell cycle serine/threonine-protein kinase CDC5/MSD2 [EC:2.7.11.21]	-0.340564	2.70761
K06669	KEGG	SMC3, CSPG6; structural maintenance of chromosome 3 (chondroitin sulfate proteoglycan 6)	-0.0942252	2.6508
K06671	KEGG	STAG1_2, SCC3, IRR1; cohesin complex subunit SA-1/2	-0.465522	2.11913
K06674	KEGG	SMC2; structural maintenance of chromosome 2	-0.276781	1.34445
K06683	KEGG	CDC15; cell division control protein CDC15 [EC:2.7.11.1]	-0.493143	2.82824
K06684	KEGG	DBF2; cell cycle protein kinase DBF2 [EC:2.7.11.-]	-0.443786	2.59954
K06794	KEGG	NCAN, CSPG3; neurocan core protein	-0.0975906	2.69294
K06834	KEGG	ADAM9; disintegrin and metalloproteinase domain-containing protein 9 [EC:3.4.24.-]	-0.250597	3.44046
K06889	KEGG	K06889; uncharacterized protein	0.588057	-2.35433
K06893	KEGG	K06893; uncharacterized protein	-0.0291524	-2.8045
K06914	KEGG	mfnD; tyramine---L-glutamate ligase [EC:6.3.4.24]	0.478763	-2.27879
K06978	KEGG	K06978; uncharacterized protein	0.414857	-2.66462
K07004	KEGG	K07004; uncharacterized protein	-0.353808	2.74554
K07032	KEGG	K07032; uncharacterized protein	-0.253834	2.26591
K07034	KEGG	K07034; uncharacterized protein	-0.0113021	0.309386
K07058	KEGG	K07058; membrane protein	-0.242497	2.78842
K07090	KEGG	K07090; uncharacterized protein	-0.572799	0.841259
K07107	KEGG	ybgC; acyl-CoA thioester hydrolase [EC:3.1.2.-]	-0.465145	1.97436
K07114	KEGG	yfbK; Ca-activated chloride channel homolog	-0.429721	2.60981
K07126	KEGG	K07126; uncharacterized protein	-0.201692	1.77732
K07184	KEGG	ygiM; SH3 domain protein	-0.404202	2.51242
K07222	KEGG	K07222; putative flavoprotein involved in K+ transport	-0.452696	1.68375
K07251	KEGG	thiK; thiamine kinase [EC:2.7.1.89]	0.471825	-1.4962
K07270	KEGG	K07270; glycosyl transferase, family 25	0.352531	-1.63442
K07273	KEGG	acm; lysozyme	-0.206858	2.57948
K07297	KEGG	ADIPOR; adiponectin receptor	-0.294471	2.36353
K07298	KEGG	STK11, LKB1; serine/threonine-protein kinase 11 [EC:2.7.11.1]	-0.264295	3.14949
K07313	KEGG	pphA; serine/threonine protein phosphatase 1 [EC:3.1.3.16]	0.439839	-2.28672
K07344	KEGG	trbL; type IV secretion system protein TrbL	0.470667	-1.34079
K07359	KEGG	CAMKK2; calcium/calmodulin-dependent protein kinase kinase 2 [EC:2.7.11.17]	-0.226326	2.88049
K07376	KEGG	PRKG1; cGMP-dependent protein kinase 1 [EC:2.7.11.12]	-0.417734	2.96859
K07378	KEGG	NLGN; neuroligin	-0.112016	-1.81459
K07394	KEGG	K07394; SM-20-related protein	0.316034	-2.26735
K07407	KEGG	E3.2.1.22B, galA, rafA; alpha-galactosidase [EC:3.2.1.22]	-0.480512	2.35492
K07408	KEGG	CYP1A1; cytochrome P450 family 1 subfamily A polypeptide 1 [EC:1.14.14.1]	0.108771	-1.33763
K07413	KEGG	CYP2C; cytochrome P450 family 2 subfamily C [EC:1.14.14.1]	-0.261528	1.82926
K07418	KEGG	CYP2J; cytochrome P450 family 2 subfamily J [EC:1.14.14.1 1.14.14.73 1.14.14.74 1.14.14.75]	0.248681	-1.86125
K07424	KEGG	CYP3A; cytochrome P450 family 3 subfamily A [EC:1.14.14.1]	-0.111667	-2.65682
K07425	KEGG	CYP4A; long-chain fatty acid omega-monooxygenase [EC:1.14.14.80]	0.440351	-1.64553
K07426	KEGG	CYP4B1; cytochrome P450 family 4 subfamily B polypeptide 1 [EC:1.14.14.1]	0.298474	-0.498953
K07427	KEGG	CYP4V2; docosahexaenoic acid omega-hydroxylase [EC:1.14.14.79]	0.378646	-1.63433
K07428	KEGG	CYP4X; cytochrome P450 family 4 subfamily X [EC:1.14.14.1]	-0.0525272	2.03821
K07499	KEGG	K07499; putative transposase	-0.229199	1.85896
K07511	KEGG	ECHS1; enoyl-CoA hydratase [EC:4.2.1.17]	-0.235004	2.11685
K07535	KEGG	badH; 2-hydroxycyclohexanecarboxyl-CoA dehydrogenase [EC:1.1.1.-]	0.461782	-2.31512
K07543	KEGG	bbsE; benzylsuccinate CoA-transferase BbsE subunit [EC:2.8.3.15]	-0.436293	1.71775
K07593	KEGG	SLC2A2, GLUT2; MFS transporter, SP family, solute carrier family 2 (facilitated glucose transporter), member 2	-0.323986	1.37882
K07636	KEGG	phoR; two-component system, OmpR family, phosphate regulon sensor histidine kinase PhoR [EC:2.7.13.3]	0.777226	-1.00787
K07678	KEGG	barA, gacS, varS; two-component system, NarL family, sensor histidine kinase BarA [EC:2.7.13.3]	0.325249	1.46589
K07679	KEGG	evgS, bvgS; two-component system, NarL family, sensor histidine kinase EvgS [EC:2.7.13.3]	0.42239	1.79545
K07734	KEGG	paiB; transcriptional regulator	0.0645557	-1.94786
K07749	KEGG	frc; formyl-CoA transferase [EC:2.8.3.16]	0.0293961	-2.53951
K07767	KEGG	KATNA1; katanin p60 ATPase-containing subunit A1 [EC:5.6.1.1]	-0.238699	2.71367
K07778	KEGG	desK; two-component system, NarL family, sensor histidine kinase DesK [EC:2.7.13.3]	-0.0396618	2.01578
K07806	KEGG	arnB, pmrH; UDP-4-amino-4-deoxy-L-arabinose-oxoglutarate aminotransferase [EC:2.6.1.87]	0.433696	-2.31524
K07823	KEGG	pcaF; 3-oxoadipyl-CoA thiolase [EC:2.3.1.174]	-0.33358	2.01726
K07824	KEGG	CYP53A1; benzoate 4-monooxygenase [EC:1.14.14.92]	-0.013374	-2.78796
K07874	KEGG	RAB1A; Ras-related protein Rab-1A	-0.483312	2.38837
K07875	KEGG	RAB1B; Ras-related protein Rab-1B	-0.492366	2.31609
K07876	KEGG	RAB35, RAB1C; Ras-related protein Rab-35	-0.515343	1.52435
K07877	KEGG	RAB2A; Ras-related protein Rab-2A	-0.0156283	1.96797
K07878	KEGG	RAB2B; Ras-related protein Rab-2B	-0.505296	2.30193
K07879	KEGG	RAB4A, RAB4; Ras-related protein Rab-4A	-0.467372	2.44521
K07886	KEGG	RAB27B; Ras-related protein Rab-27B	-0.446387	2.2818
K07888	KEGG	RAB5B; Ras-related protein Rab-5B	-0.48722	2.38348
K07889	KEGG	RAB5C; Ras-related protein Rab-5C	-0.336238	3.13602
K07890	KEGG	RAB21; Ras-related protein Rab-21	-0.45247	2.69439
K07891	KEGG	RAB22; Ras-related protein Rab-22	-0.467722	2.75361
K07893	KEGG	RAB6A; Ras-related protein Rab-6A	-0.487791	2.44655
K07901	KEGG	RAB8A, MEL; Ras-related protein Rab-8A	-0.45718	2.15684
K07902	KEGG	RAB8B; Ras-related protein Rab-8B	-0.492366	2.31609
K07904	KEGG	RAB11A; Ras-related protein Rab-11A	-0.2113	1.97957
K07906	KEGG	RAB25; Ras-related protein Rab-25	-0.508249	2.23414
K07908	KEGG	RAB15; Ras-related protein Rab-15	-0.505296	2.30193
K07924	KEGG	RAB39A; Ras-related protein Rab-39A	-0.481703	1.59697
K07925	KEGG	RAB39B; Ras-related protein Rab-39B	-0.493402	2.28791
K07951	KEGG	ARL6, BBS3; ADP-ribosylation factor-like protein 6	-0.417233	2.20238
K07964	KEGG	HPSE; heparanase [EC:3.2.1.166]	0.604725	-2.1722
K07975	KEGG	K07975; Rho family, other	-0.393328	2.20824
K07976	KEGG	RAB; Rab family, other	-0.342187	2.43613
K08018	KEGG	RAPGEF2, PDZGEF1; Rap guanine nucleotide exchange factor 2	-0.415245	2.99659
K08022	KEGG	ALOX15B; arachidonate 15-lipoxygenase (second type) / 8-lipoxygenase (S-type) [EC:1.13.11.33 1.13.11.-]	-0.244638	3.34899
K08061	KEGG	RFX5; regulatory factor X 5	-0.461411	1.81539
K08137	KEGG	galP; MFS transporter, SP family, galactose:H+ symporter	0.331069	-2.5052
K08143	KEGG	SLC2A5, GLUT5; MFS transporter, SP family, solute carrier family 2 (facilitated glucose/fructose transporter), member 5	0.433383	-2.27642
K08149	KEGG	SLC2A12, GLUT12; MFS transporter, SP family, solute carrier family 2 (facilitated glucose transporter), member 12	0.400165	-2.66509
K08151	KEGG	tetA; MFS transporter, DHA1 family, tetracycline resistance protein	-0.184052	2.30423
K08153	KEGG	blt; MFS transporter, DHA1 family, multidrug resistance protein	0.333664	-1.73054
K08157	KEGG	TPO1; MFS transporter, DHA1 family, multidrug resistance protein	0.141683	-2.84312
K08158	KEGG	MDR1, FLR1, CAF5; MFS transporter, DHA1 family, multidrug resistance protein	0.20262	-2.73881
K08165	KEGG	ATR1; MFS transporter, DHA2 family, multidrug resistance protein	0.249708	-1.98804
K08166	KEGG	mmr; MFS transporter, DHA2 family, methylenomycin A resistance protein	0.549312	-1.35635
K08167	KEGG	smvA, qacA, lfrA; MFS transporter, DHA2 family, multidrug resistance protein	0.628334	-2.30697
K08169	KEGG	yebQ; MFS transporter, DHA2 family, multidrug resistance protein	0.401029	-1.95864
K08174	KEGG	glcP; MFS transporter, FHS family, glucose/mannose:H+ symporter	0.382285	-1.31529
K08178	KEGG	JEN; MFS transporter, SHS family, lactate transporter	-0.504893	1.79697
K08187	KEGG	SLC16A10; MFS transporter, MCT family, solute carrier family 16 (monocarboxylic acid transporters), member 10	0.20067	-0.764454
K08189	KEGG	SLC16A13; MFS transporter, MCT family, solute carrier family 16 (monocarboxylic acid transporters), member 13	0.307955	-2.52034
K08192	KEGG	DAL; MFS transporter, ACS family, allantoate permease	0.428845	-2.29269
K08197	KEGG	ARN; MFS transporter, SIT family, siderophore-iron:H+ symporter	0.503761	-1.92085
K08228	KEGG	SLC43A1; MFS transporter, LAT3 family, solute carrier family 43, member 1	-0.167385	2.0575
K08257	KEGG	E3.2.1.101; mannan endo-1,6-alpha-mannosidase [EC:3.2.1.101]	0.186296	-1.87734
K08269	KEGG	ULK2, ATG1; serine/threonine-protein kinase ULK2 [EC:2.7.11.1]	-0.383906	2.53176
K08282	KEGG	E2.7.11.1; non-specific serine/threonine protein kinase [EC:2.7.11.1]	-0.208255	2.3247
K08286	KEGG	E2.7.11.-; protein-serine/threonine kinase [EC:2.7.11.-]	-0.324009	2.68434
K08291	KEGG	GRK4_5_6; G protein-coupled receptor kinase [EC:2.7.11.16]	-0.122189	2.70338
K08293	KEGG	SMK1; sporulation-specific mitogen-activated protein kinase SMK1 [EC:2.7.11.24]	-0.292423	2.22729
K08294	KEGG	MKK1_2; mitogen-activated protein kinase kinase [EC:2.7.12.2]	-0.427703	1.71641
K08302	KEGG	gatY-kbaY; tagatose 1,6-diphosphate aldolase GatY/KbaY [EC:4.1.2.40]	0.0155288	-2.23364
K08324	KEGG	sad; succinate-semialdehyde dehydrogenase [EC:1.2.1.16 1.2.1.24]	-0.492899	0.805121
K08327	KEGG	PDC; phosducin	-0.361513	3.21902
K08514	KEGG	VAMP5; vesicle-associated membrane protein 5	-0.25472	2.38922
K08642	KEGG	lasA; LasA protease [EC:3.4.24.-]	-0.374396	2.50165
K08646	KEGG	MEP; peptidyl-Lys metalloendopeptidase [EC:3.4.24.20]	0.22	-1.88283
K08678	KEGG	UXS1, uxs; UDP-glucuronate decarboxylase [EC:4.1.1.35]	0.467382	-1.85733
K08693	KEGG	yfkN; 2',3'-cyclic-nucleotide 2'-phosphodiesterase / 3'-nucleotidase / 5'-nucleotidase [EC:3.1.4.16 3.1.3.6 3.1.3.5]	-0.380327	2.27444
K08726	KEGG	EPHX2; soluble epoxide hydrolase / lipid-phosphate phosphatase [EC:3.3.2.10 3.1.3.76]	0.380328	-1.91259
K08739	KEGG	MLH3; DNA mismatch repair protein MLH3	-0.555063	2.64191
K08757	KEGG	APOA1; apolipoprotein A-I	-0.64525	2.33711
K08788	KEGG	DMPK; dystrophia myotonica-protein kinase [EC:2.7.11.1]	-0.418982	3.14775
K08789	KEGG	MAST; microtubule-associated serine/threonine kinase [EC:2.7.11.1]	-0.326954	3.00239
K08790	KEGG	STK38, NDR; serine/threonine kinase 38 [EC:2.7.11.1]	-0.514113	2.54758
K08791	KEGG	LATS1_2, Wts; serine/threonine-protein kinase LATS1/2 [EC:2.7.11.1]	-0.467864	3.14953
K08793	KEGG	STK32, YANK; serine/threonine kinase 32 [EC:2.7.11.1]	-0.48596	2.91259
K08794	KEGG	CAMK1; calcium/calmodulin-dependent protein kinase I [EC:2.7.11.17]	-0.449154	2.76858
K08795	KEGG	PNCK; pregnancy upregulated non-ubiquitously expressed CaM kinase [EC:2.7.11.17]	-0.0693201	2.71427
K08797	KEGG	HUNK; hormonally upregulated Neu-associated kinase [EC:2.7.11.1]	-0.442407	2.79541
K08799	KEGG	MELK; maternal embryonic leucine zipper kinase [EC:2.7.11.1]	-0.306858	2.89644
K08800	KEGG	NUAK; NUAK family, SNF1-like kinase [EC:2.7.11.1]	-0.124162	2.8416
K08801	KEGG	PASK; PAS domain containing serine/threonine kinase [EC:2.7.11.1]	-0.372451	3.01922
K08802	KEGG	SNRK; SNF related kinase [EC:2.7.11.1]	-0.00685433	2.61665
K08803	KEGG	DAPK; death-associated protein kinase [EC:2.7.11.1]	-0.294227	3.13302
K08804	KEGG	STK17; serine/threonine kinase 17 [EC:2.7.11.1]	0.0410085	2.01493
K08805	KEGG	DCLK1_2; doublecortin-like kinase 1/2 [EC:2.7.11.1]	0.0179444	2.88268
K08806	KEGG	PIM2; proto-oncogene serine/threonine-protein kinase Pim-2 [EC:2.7.11.1]	-0.539188	2.45682
K08807	KEGG	PIM3; proto-oncogene serine/threonine-protein kinase Pim-3 [EC:2.7.11.1]	-0.273094	2.18371
K08811	KEGG	TSSK, STK22; testis-specific serine kinase [EC:2.7.11.1]	-0.310019	3.09084
K08813	KEGG	STK33; serine/threonine kinase 33 [EC:2.7.11.1]	-0.333533	2.79056
K08818	KEGG	CDC2L; cell division cycle 2-like [EC:2.7.11.22]	-0.460563	1.96201
K08823	KEGG	CLK2_3; dual specificity protein kinase CLK2/3 [EC:2.7.12.1]	-0.345017	2.37803
K08827	KEGG	PRPF4B; serine/threonine-protein kinase PRP4 [EC:2.7.11.1]	-0.370758	0.873706
K08829	KEGG	MAK; male germ cell-associated kinase [EC:2.7.11.22]	-0.395211	1.81668
K08832	KEGG	SRPK3, STK23; serine/threonine-protein kinase SRPK3 [EC:2.7.11.1]	-0.113501	-1.52861
K08833	KEGG	MAP4K5, KHS1; mitogen-activated protein kinase kinase kinase kinase 5 [EC:2.7.11.1]	-0.564751	2.40722
K08835	KEGG	OXSR1, STK39; serine/threonine-protein kinase OSR1/STK39 [EC:2.7.11.1]	-0.554679	2.8648
K08836	KEGG	SLK; STE20-like kinase [EC:2.7.11.1]	-0.514199	2.57316
K08837	KEGG	STK10, LOK; serine/threonine kinase 10 [EC:2.7.11.1]	-0.543776	2.76294
K08838	KEGG	STK24_25_MST4; serine/threonine-protein kinase 24/25/MST4 [EC:2.7.11.1]	-0.522103	2.77989
K08840	KEGG	TNIK; TRAF2 and NCK interacting kinase [EC:2.7.11.1]	-0.473659	2.46448
K08850	KEGG	AURKX; aurora kinase, other [EC:2.7.11.1]	-0.200155	2.97143
K08856	KEGG	STK16; serine/threonine kinase 16 [EC:2.7.11.1]	0.818846	-2.1567
K08857	KEGG	NEK1_4_5; NIMA (never in mitosis gene a)-related kinase 1/4/5 [EC:2.7.11.1]	-0.512409	2.90943
K08861	KEGG	PLK2; polo-like kinase 2 [EC:2.7.11.21]	-0.248332	2.92399
K08862	KEGG	PLK3, CNK; polo-like kinase 3 [EC:2.7.11.21]	-0.295556	2.65016
K08863	KEGG	PLK4; polo-like kinase 4 [EC:2.7.11.21]	-0.247649	3.15973
K08870	KEGG	TWF; twinfilin	-0.379006	2.67224
K08884	KEGG	K08884; serine/threonine protein kinase, bacterial [EC:2.7.11.1]	-0.383132	1.93218
K08955	KEGG	YME1; ATP-dependent metalloprotease [EC:3.4.24.-]	-0.476644	2.42847
K08956	KEGG	AFG3; AFG3 family protein [EC:3.4.24.-]	-0.378024	2.82906
K08979	KEGG	K08979; putative membrane protein	0.508854	-2.18095
K09001	KEGG	anmK; anhydro-N-acetylmuramic acid kinase [EC:2.7.1.170]	-0.315921	2.83652
K09167	KEGG	K09167; uncharacterized protein	0.0274731	1.30626
K09243	KEGG	UME6; transcriptional regulatory protein UME6	0.377378	-1.61883
K09250	KEGG	CNBP; cellular nucleic acid-binding protein	-0.284224	1.06644
K09251	KEGG	patA; putrescine aminotransferase [EC:2.6.1.82]	0.694698	-1.7309
K09291	KEGG	TPR, MLP1, MLP2; nucleoprotein TPR	-0.820645	1.15012
K09337	KEGG	CRX; cone-rod homeobox protein	-0.48016	2.50058
K09453	KEGG	SNAPC4; snRNA-activating protein complex subunit 4	0.232369	-2.42742
K09458	KEGG	fabF, OXSM, CEM1; 3-oxoacyl-[acyl-carrier-protein] synthase II [EC:2.3.1.179]	-0.046081	-1.4189
K09466	KEGG	ADR1; zinc finger protein ADR1	0.0968645	2.01629
K09471	KEGG	puuB, ordL; gamma-glutamylputrescine oxidase [EC:1.4.3.-]	0.650266	-1.93842
K09485	KEGG	HSP110; heat shock protein 110kDa	-0.500623	2.63702
K09489	KEGG	HSPA4; heat shock 70kDa protein 4	-0.435163	2.79373
K09491	KEGG	STCH; stress 70 protein chaperone microsome-associated 60kDa protein	-0.368033	2.47707
K09493	KEGG	CCT1, TCP1; T-complex protein 1 subunit alpha	-0.465754	2.80373
K09494	KEGG	CCT2; T-complex protein 1 subunit beta	-0.479628	2.78839
K09495	KEGG	CCT3, TRIC5; T-complex protein 1 subunit gamma	-0.446158	2.78503
K09496	KEGG	CCT4; T-complex protein 1 subunit delta	-0.465754	2.80373
K09497	KEGG	CCT5; T-complex protein 1 subunit epsilon	-0.465754	2.80373
K09498	KEGG	CCT6; T-complex protein 1 subunit zeta	-0.491088	2.82308
K09499	KEGG	CCT7; T-complex protein 1 subunit eta	-0.465754	2.80373
K09500	KEGG	CCT8; T-complex protein 1 subunit theta	-0.478758	2.78478
K09517	KEGG	DNAJB11; DnaJ homolog subfamily B member 11	-0.515209	2.36965
K09552	KEGG	SPG7; spastic paraplegia 7 [EC:3.4.24.-]	-0.421971	2.43561
K09562	KEGG	HSPBP1, FES1; hsp70-interacting protein	-0.398062	2.7368
K09566	KEGG	PPIG; peptidyl-prolyl isomerase G (cyclophilin G) [EC:5.2.1.8]	-0.33422	2.0679
K09660	KEGG	MPDU1; mannose-P-dolichol utilization defect 1	-0.478342	2.67027
K09703	KEGG	K09703; uncharacterized protein	0.306529	-3.13341
K09753	KEGG	CCR; cinnamoyl-CoA reductase [EC:1.2.1.44]	0.513784	-2.05923
K09759	KEGG	aspC, aspS; nondiscriminating aspartyl-tRNA synthetase [EC:6.1.1.23]	-0.358217	3.12244
K09788	KEGG	prpF; 2-methylaconitate isomerase [EC:5.3.3.-]	0.225173	-2.472
K09796	KEGG	pccA; periplasmic copper chaperone A	-0.278877	3.59813
K09866	KEGG	AQP4; aquaporin-4	0.144458	-1.46459
K09876	KEGG	AQP3; aquaporin-3	0.281972	-3.20848
K09877	KEGG	AQP9; aquaporin-9	0.284084	-3.27892
K09878	KEGG	AQP10; aquaporin-10	0.312364	-2.99351
K10017	KEGG	hisP; histidine transport system ATP-binding protein [EC:7.4.2.1]	-0.170944	1.60547
K10025	KEGG	aotP; arginine/ornithine transport system ATP-binding protein [EC:7.4.2.1]	0.0869317	0.85239
K10084	KEGG	EDEM1; ER degradation enhancer, mannosidase alpha-like 1	-0.487931	1.67727
K10086	KEGG	EDEM3; ER degradation enhancer, mannosidase alpha-like 3	-0.333373	2.13195
K10199	KEGG	ABC.GLC.A; glucose/arabinose transport system ATP-binding protein	-0.0984175	2.40005
K10216	KEGG	dmpD, xylF; 2-hydroxymuconate-semialdehyde hydrolase [EC:3.7.1.9]	-0.4214	2.19067
K10218	KEGG	ligK, galC; 4-hydroxy-4-methyl-2-oxoglutarate aldolase [EC:4.1.3.17]	0.373864	-2.37822
K10272	KEGG	FBXL6; F-box and leucine-rich repeat protein 6	0.274905	-2.51485
K10301	KEGG	FBXO21; F-box protein 21	-0.474167	1.45772
K10306	KEGG	FBXO28; F-box protein 28	-0.373873	2.94829
K10360	KEGG	MYO9; myosin IX	-0.117306	2.22135
K10380	KEGG	ANK; ankyrin	0.061824	-1.965
K10389	KEGG	TUBG; tubulin gamma	0.00369323	2.25787
K10392	KEGG	KIF1; kinesin family member 1	-0.444902	2.78681
K10393	KEGG	KIF2_24, MCAK; kinesin family member 2/24	-0.360748	2.31287
K10394	KEGG	KIF3A; kinesin family member 3A	-0.523579	2.43453
K10395	KEGG	KIF4_21_27; kinesin family member 4/21/27	-0.368401	1.97275
K10397	KEGG	KIF6_9; kinesin family member 6/9	-0.384092	2.57737
K10398	KEGG	KIF11, EG5; kinesin family member 11	-0.474839	2.56592
K10400	KEGG	KIF15; kinesin family member 15	-0.321227	2.8938
K10402	KEGG	KIF20; kinesin family member 20	-0.381013	2.67668
K10403	KEGG	KIF22; kinesin family member 22	-0.205484	2.60834
K10405	KEGG	KIFC1; kinesin family member C1	-0.179716	1.56236
K10406	KEGG	KIFC2_3; kinesin family member C2/C3	-0.407958	2.70064
K10477	KEGG	BTBD1_2; BTB/POZ domain-containing protein 1/2	-0.309792	2.68005
K10480	KEGG	BTBD8; BTB/POZ domain-containing protein 8	0.423977	-2.66032
K10530	KEGG	lctO; L-lactate oxidase [EC:1.1.3.2]	0.0455979	-2.86243
K10573	KEGG	UBE2A, UBC2, RAD6A; ubiquitin-conjugating enzyme E2 A [EC:2.3.2.23]	-0.324639	2.83516
K10588	KEGG	UBE3B; ubiquitin-protein ligase E3 B [EC:2.3.2.26]	-0.46245	2.01762
K10618	KEGG	cymC; p-cumic aldehyde dehydrogenase	-0.500959	0.563255
K10624	KEGG	RBBP6; E3 ubiquitin-protein ligase RBBP6 [EC:2.3.2.27]	-0.572364	2.02789
K10675	KEGG	E4.2.1.66; cyanide hydratase [EC:4.2.1.66]	0.31474	-2.69392
K10680	KEGG	nemA; N-ethylmaleimide reductase [EC:1.-.-.-]	0.0223599	-1.87586
K10699	KEGG	UBE1L2, UBA6; ubiquitin-activating enzyme E1-like protein 2 [EC:6.2.1.45]	-0.358452	3.22599
K10715	KEGG	rpfC; two-component system, sensor histidine kinase RpfC [EC:2.7.13.3]	0.382831	1.66135
K10717	KEGG	CYP735A; cytokinin trans-hydroxylase	-0.436555	2.48191
K10724	KEGG	EO; ecdysone oxidase [EC:1.1.3.16]	0.493758	-2.86678
K10737	KEGG	MCM8; DNA helicase MCM8 [EC:3.6.4.12]	-0.360143	1.84726
K10746	KEGG	EXO1; exonuclease 1 [EC:3.1.-.-]	-0.323234	1.61277
K10750	KEGG	CHAF1A; chromatin assembly factor 1 subunit A	-0.406619	2.51416
K10759	KEGG	E3.1.1.20; tannase [EC:3.1.1.20]	-0.107407	-0.911482
K10774	KEGG	E4.3.1.23; tyrosine ammonia-lyase [EC:4.3.1.23]	0.166238	-2.56939
K10775	KEGG	PAL; phenylalanine ammonia-lyase [EC:4.3.1.24]	0.144236	-2.60228
K10777	KEGG	LIG4, DNL4; DNA ligase 4 [EC:6.5.1.1]	-0.465749	1.70796
K10779	KEGG	ATRX; transcriptional regulator ATRX [EC:3.6.4.12]	-0.175895	2.89801
K10780	KEGG	fabL; enoyl-[acyl-carrier protein] reductase III [EC:1.3.1.104]	0.614989	-1.36117
K10817	KEGG	eryA; 6-deoxyerythronolide-B synthase [EC:2.3.1.94]	0.00713882	-1.79797
K10841	KEGG	ERCC6, CSB, RAD26; DNA excision repair protein ERCC-6	-0.224272	2.99086
K10855	KEGG	acxA; acetone carboxylase, beta subunit [EC:6.4.1.6]	0.350302	-2.27854
K10866	KEGG	RAD50; DNA repair protein RAD50 [EC:3.6.-.-]	-0.229731	2.04801
K10875	KEGG	RAD54L, RAD54; DNA repair and recombination protein RAD54 and RAD54-like protein [EC:3.6.4.-]	-0.49824	2.75967
K10876	KEGG	RAD54L2; RAD54-like protein 2 [EC:3.6.4.12]	-0.317497	2.79204
K10877	KEGG	RAD54B; DNA repair and recombination protein RAD54B [EC:3.6.4.-]	-0.461264	2.82447
K10884	KEGG	XRCC6, KU70, G22P1; ATP-dependent DNA helicase 2 subunit 1	-0.471227	2.16713
K11004	KEGG	hlyB, cyaB; ATP-binding cassette, subfamily B, bacterial HlyB/CyaB	0.584384	-1.31407
K11018	KEGG	tlh; thermolabile hemolysin	-0.281833	2.67601
K11085	KEGG	msbA; ATP-binding cassette, subfamily B, bacterial MsbA [EC:3.6.3.-]	0.569674	-1.3846
K11152	KEGG	RDH11; retinol dehydrogenase 11 [EC:1.1.1.300]	0.30638	-1.46492
K11169	KEGG	DHRS13; dehydrogenase/reductase SDR family member 13 [EC:1.1.-.-]	0.337711	-2.0317
K11170	KEGG	DHRSX; dehydrogenase/reductase SDR family member X [EC:1.1.-.-]	0.486141	-1.81656
K11228	KEGG	STE11; mitogen-activated protein kinase kinase kinase [EC:2.7.11.25]	-0.133841	2.17303
K11244	KEGG	WSC; cell wall integrity and stress response component	-0.220179	1.26928
K11262	KEGG	ACACA; acetyl-CoA carboxylase / biotin carboxylase 1 [EC:6.4.1.2 6.3.4.14 2.1.3.15]	-0.570368	1.67903
K11293	KEGG	HIRA, HIR1; protein HIRA/HIR1	-0.485544	2.37937
K11320	KEGG	EP400; E1A-binding protein p400 [EC:3.6.4.-]	-0.57401	2.79873
K11323	KEGG	JMJD6; histone arginine demethylase JMJD6 [EC:1.14.11.-]	-0.322511	3.09368
K11367	KEGG	CHD1; chromodomain-helicase-DNA-binding protein 1 [EC:3.6.4.12]	-0.296975	2.91675
K11426	KEGG	SMYD; [histone H3]-lysine4/36 N-trimethyltransferase SMYD [EC:2.1.1.354 2.1.1.357]	-0.357628	1.7865
K11432	KEGG	PRDM2, RIZ; [histone H3]-lysine9 N-trimethyltransferase PRDM2 [EC:2.1.1.355]	-0.232157	3.47229
K11478	KEGG	JARID2, JMJ; protein Jumonji	-0.270103	2.94502
K11479	KEGG	AURKB; aurora kinase B [EC:2.7.11.1]	-0.381033	2.85488
K11480	KEGG	AURKC; aurora kinase C [EC:2.7.11.1]	-0.264952	2.44064
K11481	KEGG	AURKA; aurora kinase A [EC:2.7.11.1]	-0.291515	3.1091
K11498	KEGG	CENPE; centromeric protein E	-0.479606	2.84548
K11517	KEGG	HAO; (S)-2-hydroxy-acid oxidase [EC:1.1.3.15]	0.311009	-2.85828
K11585	KEGG	CBX1, HP1B, SWI6; chromobox protein 1	-0.716354	1.00378
K11594	KEGG	DDX3X, bel; ATP-dependent RNA helicase DDX3X [EC:3.6.4.13]	-0.486351	2.66223
K11628	KEGG	mas; mycocerosic acid synthase [EC:2.3.1.111]	0.100446	-1.69165
K11642	KEGG	CHD3, MI2A; chromodomain-helicase-DNA-binding protein 3 [EC:3.6.4.12]	-0.4928	2.27539
K11643	KEGG	CHD4, MI2B; chromodomain-helicase-DNA-binding protein 4 [EC:3.6.4.12]	-0.683801	2.83908
K11647	KEGG	SMARCA2_4; SWI/SNF-related matrix-associated actin-dependent regulator of chromatin subfamily A member 2/4 [EC:3.6.4.-]	-0.503126	2.96194
K11654	KEGG	SMARCA5, SNF2H, ISWI; SWI/SNF-related matrix-associated actin-dependent regulator of chromatin subfamily A member 5 [EC:3.6.4.-]	-0.451601	2.75423
K11661	KEGG	SRCAP; helicase SRCAP [EC:3.6.4.-]	-0.342775	3.26431
K11665	KEGG	INO80, INOC1; DNA helicase INO80 [EC:3.6.4.12]	-0.557053	3.11473
K11681	KEGG	SWR1; helicase SWR1 [EC:3.6.4.12]	-0.405113	2.83294
K11702	KEGG	CXT1; beta-1,2-xylosyltransferase [EC:2.4.2.-]	-0.287009	2.20506
K11727	KEGG	SMARCA1, SNF2L; SWI/SNF-related matrix-associated actin-dependent regulator of chromatin subfamily A member 1 [EC:3.6.4.-]	-0.30373	2.61436
K11731	KEGG	atuD; citronellyl-CoA dehydrogenase [EC:1.3.99.-]	-0.0545011	1.09022
K11732	KEGG	pheP; phenylalanine-specific permease	0.215564	-2.01749
K11734	KEGG	aroP; aromatic amino acid transport protein AroP	0.211233	-2.08231
K11735	KEGG	gabP; GABA permease	0.123461	-2.07852
K11737	KEGG	cycA; D-serine/D-alanine/glycine transporter	0.428387	-1.649
K11738	KEGG	ansP; L-asparagine permease	0.256103	-1.67176
K11751	KEGG	ushA; 5'-nucleotidase / UDP-sugar diphosphatase [EC:3.1.3.5 3.6.1.45]	-0.455894	2.74141
K11761	KEGG	NPL6, RSC7; chromatin structure-remodeling complex protein RSC7	-0.416692	2.10319
K11786	KEGG	STH1_SNF2; ATP-dependent helicase STH1/SNF2 [EC:3.6.4.-]	-0.359408	3.09542
K11827	KEGG	AP2S1; AP-2 complex subunit sigma-1	0.183207	-3.48408
K11838	KEGG	USP7, UBP15; ubiquitin carboxyl-terminal hydrolase 7 [EC:3.4.19.12]	-0.400793	2.52944
K11839	KEGG	USP8, UBP5; ubiquitin carboxyl-terminal hydrolase 8 [EC:3.4.19.12]	-0.408323	1.9481
K11844	KEGG	USP16_45; ubiquitin carboxyl-terminal hydrolase 16/45 [EC:3.4.19.12]	-0.462582	1.92523
K11849	KEGG	USP25; ubiquitin carboxyl-terminal hydrolase 25 [EC:3.4.19.12]	-0.257413	3.01695
K11855	KEGG	USP36_42; ubiquitin carboxyl-terminal hydrolase 36/42 [EC:3.4.19.12]	-0.395326	2.75516
K11858	KEGG	USP48; ubiquitin carboxyl-terminal hydrolase 48 [EC:3.4.19.12]	-0.504908	2.60833
K11866	KEGG	STAMBP, AMSH; STAM-binding protein [EC:3.4.19.12]	-0.348569	2.75244
K11927	KEGG	rhlE; ATP-dependent RNA helicase RhlE [EC:3.6.4.13]	-0.316904	2.64162
K11947	KEGG	nidD; aldehyde dehydrogenase [EC:1.2.1.-]	-0.511789	0.793431
K11968	KEGG	ARIH1; ariadne-1 [EC:2.3.2.31]	-0.0326103	1.41374
K11982	KEGG	RNF115_126; E3 ubiquitin-protein ligase RNF115/126 [EC:2.3.2.27]	-0.344156	2.94624
K11991	KEGG	tadA; tRNA(adenine34) deaminase [EC:3.5.4.33]	0.682166	-1.77892
K12070	KEGG	traI; conjugal transfer pilus assembly protein TraI	0.224906	-1.58871
K12132	KEGG	prkC, stkP; eukaryotic-like serine/threonine-protein kinase [EC:2.7.11.1]	-0.360602	2.23165
K12171	KEGG	SH3RF, POSH; E3 ubiquitin-protein ligase SH3RF [EC:2.3.2.27]	-0.546	2.12039
K12182	KEGG	HGS, HRS, VPS27; hepatocyte growth factor-regulated tyrosine kinase substrate	-0.517237	2.09572
K12196	KEGG	VPS4; vacuolar protein-sorting-associated protein 4	-0.411148	2.67902
K12200	KEGG	PDCD6IP, ALIX, RIM20; programmed cell death 6-interacting protein	-0.191714	3.16241
K12236	KEGG	NFX1; transcriptional repressor NF-X1	-0.395688	3.02483
K12237	KEGG	vibF; nonribosomal peptide synthetase VibF	0.103201	-1.09909
K12238	KEGG	pchD; pyochelin biosynthesis protein PchD	0.395619	-2.49047
K12239	KEGG	pchE; dihydroaeruginoic acid synthetase	0.322444	-2.36868
K12240	KEGG	pchF; pyochelin synthetase	0.14895	-2.21943
K12249	KEGG	TRI5; trichodiene synthase [EC:4.2.3.6]	-0.171091	-1.47482
K12256	KEGG	spuC; putrescine---pyruvate transaminase [EC:2.6.1.113]	0.636734	-1.77583
K12261	KEGG	HACL1; 2-hydroxyacyl-CoA lyase 1 [EC:4.1.-.-]	0.653297	-2.28656
K12292	KEGG	comA; ATP-binding cassette, subfamily C, bacterial, competence factor transporting protein [EC:3.4.22.-]	0.445067	-2.00828
K12298	KEGG	CEL; bile salt-stimulated lipase [EC:3.1.1.3 3.1.1.13]	-0.211928	-2.08239
K12329	KEGG	PPP1R12B, MYPT2; protein phosphatase 1 regulatory subunit 12B	-0.313505	1.6951
K12355	KEGG	REF1; coniferyl-aldehyde dehydrogenase [EC:1.2.1.68]	-0.49186	0.646034
K12383	KEGG	GM2A; ganglioside GM2 activator	0.540723	-1.89107
K12407	KEGG	GCK; glucokinase [EC:2.7.1.2]	-0.484472	3.03884
K12421	KEGG	fadD9; fatty acid CoA ligase FadD9	0.435297	-1.93526
K12423	KEGG	fadD21; fatty acid CoA ligase FadD21	0.422199	-1.29063
K12426	KEGG	fadD26; long chain fatty acid CoA FadD26	0.631418	-1.94505
K12430	KEGG	pks1_15; 4-hydroxyphenylalkanoate synthase [EC:2.3.1.261]	0.0543201	-1.6686
K12431	KEGG	pks2; phthioceranic/hydroxyphthioceranic acid synthase [EC:2.3.1.287]	0.0585106	-1.70335
K12432	KEGG	pks3_4; mycolipanoate synthase [EC:2.3.1.252]	0.0487715	-1.70314
K12433	KEGG	pks5; polyketide synthase 5	0.067435	-1.67263
K12434	KEGG	pks7; polyketide synthase 7	0.0670499	-1.66493
K12435	KEGG	pks8; polyketide synthase 8	-0.00210439	-1.88258
K12436	KEGG	pks12; mycoketide-CoA synthase [EC:2.3.1.295]	0.0869765	-1.52216
K12437	KEGG	pks13; polyketide synthase 13	0.0265235	-1.80445
K12440	KEGG	ppsA; phthiocerol/phenolphthiocerol synthesis type-I polyketide synthase A [EC:2.3.1.292]	0.0339876	-1.80695
K12441	KEGG	ppsB; phthiocerol/phenolphthiocerol synthesis type-I polyketide synthase B [EC:2.3.1.292]	0.0623679	-1.80901
K12442	KEGG	ppsC; phthiocerol/phenolphthiocerol synthesis type-I polyketide synthase C [EC:2.3.1.292]	0.0577552	-1.65313
K12443	KEGG	ppsD; phthiocerol/phenolphthiocerol synthesis type-I polyketide synthase D [EC:2.3.1.292]	0.0313293	-1.59511
K12444	KEGG	ppsE; phthiocerol/phenolphthiocerol synthesis type-I polyketide synthase E [EC:2.3.1.292]	0.00843575	-1.76837
K12460	KEGG	KIDINS220, ARMS; ankyrin repeat-rich membrane spanning protein	0.396222	-1.47589
K12472	KEGG	EPS15; epidermal growth factor receptor substrate 15	0.289755	-2.00784
K12486	KEGG	SMAP; stromal membrane-associated protein	-0.385966	2.40781
K12507	KEGG	fadK; acyl-CoA synthetase [EC:6.2.1.-]	0.0817511	-2.27871
K12580	KEGG	CNOT3, NOT3; CCR4-NOT transcription complex subunit 3	-0.0339711	1.32873
K12614	KEGG	DDX6, RCK, DHH1; ATP-dependent RNA helicase DDX6/DHH1 [EC:3.6.4.13]	-0.764623	1.48071
K12618	KEGG	XRN1, SEP1, KEM1; 5'-3' exoribonuclease 1 [EC:3.1.13.-]	0.243713	-2.87876
K12632	KEGG	pac; puromycin N-acetyltransferase [EC:2.3.-.-]	0.24301	2.57028
K12658	KEGG	lhpA; 4-hydroxyproline epimerase [EC:5.1.1.8]	0.389919	-2.3003
K12660	KEGG	rhmA; 2-dehydro-3-deoxy-L-rhamnonate aldolase [EC:4.1.2.53]	0.388914	-2.94359
K12663	KEGG	ECH1; Delta3,5-Delta2,4-dienoyl-CoA isomerase [EC:5.3.3.21]	0.398056	-1.76226
K12693	KEGG	SGR1; strictosidine beta-D-glucosidase [EC:3.2.1.105]	-0.337381	3.23778
K12695	KEGG	RG; raucaffricine beta-D-glucosidase / vomilenine glucosyltransferase [EC:3.2.1.125 2.4.1.219]	-0.346845	3.04224
K12701	KEGG	novH; novobiocin biosynthesis protein NovH	0.171494	-1.8957
K12732	KEGG	ARO10; phenylpyruvate decarboxylase [EC:4.1.1.-]	-0.0289215	-1.42645
K12733	KEGG	PPIL1; peptidyl-prolyl cis-trans isomerase-like 1 [EC:5.2.1.8]	-0.130224	3.37369
K12736	KEGG	PPWD1; peptidylprolyl isomerase domain and WD repeat-containing protein 1 [EC:5.2.1.8]	0.0999756	2.34049
K12743	KEGG	PCBAB; N-(5-amino-5-carboxypentanoyl)-L-cysteinyl-D-valine synthase [EC:6.3.2.26]	0.217544	-1.21269
K12761	KEGG	SNF1; carbon catabolite-derepressing protein kinase [EC:2.7.11.1]	-0.241155	2.86258
K12771	KEGG	SPS1; sporulation-specific protein 1 [EC:2.7.11.1]	-0.452488	2.79247
K12811	KEGG	DDX46, PRP5; ATP-dependent RNA helicase DDX46/PRP5 [EC:3.6.4.13]	-0.583537	2.54266
K12812	KEGG	DDX39B, UAP56, SUB2; ATP-dependent RNA helicase UAP56/SUB2 [EC:3.6.4.13]	-0.38869	2.51713
K12813	KEGG	DHX16; pre-mRNA-splicing factor ATP-dependent RNA helicase DHX16 [EC:3.6.4.13]	-0.403416	2.9125
K12814	KEGG	PRP2; pre-mRNA-splicing factor ATP-dependent RNA helicase-like protein PRP2 [EC:3.6.4.13]	-0.424867	2.9554
K12818	KEGG	DHX8, PRP22; ATP-dependent RNA helicase DHX8/PRP22 [EC:3.6.4.13]	-0.40251	2.84048
K12823	KEGG	DDX5, DBP2; ATP-dependent RNA helicase DDX5/DBP2 [EC:3.6.4.13]	-0.454783	2.58536
K12830	KEGG	SF3B3, SAP130, RSE1; splicing factor 3B subunit 3	-0.446774	2.49789
K12835	KEGG	DDX42, SF3B125; ATP-dependent RNA helicase DDX42 [EC:3.6.4.13]	-0.471885	2.66231
K12844	KEGG	PRPF31; U4/U6 small nuclear ribonucleoprotein PRP31	-0.349663	2.7672
K12858	KEGG	DDX23, PRP28; ATP-dependent RNA helicase DDX23/PRP28 [EC:3.6.4.13]	-0.452432	2.76579
K12874	KEGG	AQR; intron-binding protein aquarius	-0.35103	2.60107
K12879	KEGG	THOC2; THO complex subunit 2	-0.317919	3.11454
K12880	KEGG	THOC3; THO complex subunit 3	-0.0310585	2.44358
K12893	KEGG	SFRS4_5_6; splicing factor, arginine/serine-rich 4/5/6	-0.371812	2.16624
K12907	KEGG	phpJ; aldehyde dehydrogenase	-0.304277	0.78138
K12912	KEGG	phsB; peptide synthetase PhsB	0.0755788	-1.28484
K12913	KEGG	phsC; peptide synthetase PhsC	0.150111	-1.78782
K12917	KEGG	P450I, CYP68A; cytochrome P450 monooxygenase 1	-0.743513	1.60112
K12918	KEGG	P450II, CYP68B; cytochrome P450 monooxygenase 2	-0.727359	1.68444
K12919	KEGG	P450III, CYP69A; cytochrome P450 monooxygenase 3	-0.21738	2.54283
K12941	KEGG	abgB; aminobenzoyl-glutamate utilization protein B	0.431351	-2.52994
K12952	KEGG	ctpE; cation-transporting P-type ATPase E [EC:7.2.2.-]	-0.255773	1.36467
K12953	KEGG	ctpF; cation-transporting P-type ATPase F [EC:7.2.2.-]	-0.227991	1.47879
K12955	KEGG	ctpI; cation-transporting P-type ATPase I [EC:7.2.2.-]	-0.270475	1.5066
K12957	KEGG	yjgB; uncharacterized zinc-type alcohol dehydrogenase-like protein [EC:1.-.-.-]	0.266297	-1.5474
K12960	KEGG	mtaD; 5-methylthioadenosine/S-adenosylhomocysteine deaminase [EC:3.5.4.31 3.5.4.28]	-0.042717	-1.63387
K13010	KEGG	per, rfbE; perosamine synthetase [EC:2.6.1.102]	0.473271	-2.35028
K13017	KEGG	wbpE, wlbC; UDP-2-acetamido-2-deoxy-ribo-hexuluronate aminotransferase [EC:2.6.1.98]	0.127609	-1.98123
K13021	KEGG	ttuB; MFS transporter, ACS family, tartrate transporter	0.433914	-2.06424
K13025	KEGG	EIF4A3, FAL1; ATP-dependent RNA helicase [EC:3.6.4.13]	-0.513438	2.78501
K13026	KEGG	DHX57; ATP-dependent RNA helicase DHX57 [EC:3.6.4.13]	-0.438459	2.91212
K13031	KEGG	AH; amygdalin beta-glucosidase [EC:3.2.1.117]	-0.292438	3.23001
K13032	KEGG	PH; prunasin beta-glucosidase [EC:3.2.1.118]	-0.287324	3.2366
K13064	KEGG	PTAL; phenylalanine/tyrosine ammonia-lyase [EC:4.3.1.25]	0.163019	-2.55614
K13075	KEGG	ahlD, aiiA, attM, blcC; N-acyl homoserine lactone hydrolase [EC:3.1.1.81]	0.505217	-2.41225
K13092	KEGG	ZC3H18; nuclear protein NHN1	-0.275758	2.44412
K13116	KEGG	DDX41, ABS; ATP-dependent RNA helicase DDX41 [EC:3.6.4.13]	-0.455623	2.61929
K13117	KEGG	DHX35; ATP-dependent RNA helicase DDX35 [EC:3.6.4.13]	-0.430504	2.97067
K13131	KEGG	DDX20, GEMIN3; ATP-dependent RNA helicase DDX20 [EC:3.6.4.13]	-0.441456	2.52814
K13167	KEGG	SFRS15, SCAF4; splicing factor, arginine/serine-rich 15	-0.274481	3.54483
K13178	KEGG	DDX17; ATP-dependent RNA helicase DDX17 [EC:3.6.4.13]	-0.471089	2.56351
K13179	KEGG	DDX18, HAS1; ATP-dependent RNA helicase DDX18/HAS1 [EC:3.6.4.13]	-0.374691	2.68594
K13182	KEGG	DDX39; ATP-dependent RNA helicase DDX39 [EC:3.6.4.13]	-0.146538	2.25597
K13183	KEGG	DDX50; ATP-dependent RNA helicase DDX50 [EC:3.6.4.13]	-0.479887	2.41113
K13184	KEGG	DHX9; ATP-dependent RNA helicase A [EC:3.6.4.13]	-0.399739	2.82787
K13185	KEGG	DHX30; ATP-dependent RNA helicase DHX30 [EC:3.6.4.13]	-0.446893	2.82534
K13195	KEGG	CIRBP; cold-inducible RNA-binding protein	0.580054	-2.01797
K13240	KEGG	NOS1; nitric-oxide synthase, brain [EC:1.14.13.39]	0.580416	-1.21181
K13241	KEGG	NOS2; nitric-oxide synthase, inducible [EC:1.14.13.39]	0.590104	-2.10412
K13247	KEGG	CRYL1; L-gulonate 3-dehydrogenase [EC:1.1.1.45]	0.321217	-2.59274
K13254	KEGG	SPAST; spastin [EC:5.6.1.1]	-0.27083	2.42874
K13302	KEGG	SGK1; serum/glucocorticoid-regulated kinase 1 [EC:2.7.11.1]	-0.426458	2.52106
K13304	KEGG	SGK3; serum/glucocorticoid-regulated kinase 3 [EC:2.7.11.1]	-0.512356	2.66336
K13310	KEGG	desV, eryCI; dTDP-3-amino-3,4,6-trideoxy-alpha-D-glucose transaminase [EC:2.6.1.106]	0.215937	-1.8429
K13339	KEGG	PEX6, PXAAA1; peroxin-6	-0.403209	2.98147
K13347	KEGG	PXMP2, PMP22; peroxisomal membrane protein 2	-0.197354	2.684
K13354	KEGG	SLC25A17, PMP34; solute carrier family 25 (peroxisomal adenine nucleotide transporter), member 17	-0.467561	1.9764
K13356	KEGG	FAR; alcohol-forming fatty acyl-CoA reductase [EC:1.2.1.84]	0.365592	-1.80416
K13370	KEGG	HSD17B8; 17beta-estradiol 17-dehydrogenase / 3alpha(17beta)-hydroxysteroid dehydrogenase (NAD+) / 3-oxoacyl-[acyl-carrier protein] reductase alpha subunit [EC:1.1.1.62 1.1.1.239]	0.290714	-1.46979
K13394	KEGG	COR1; codeinone reductase [EC:1.1.1.247]	-0.425081	3.0952
K13409	KEGG	raxB, cvaB; ATP-binding cassette, subfamily B, bacterial RaxB	0.574672	-1.17294
K13412	KEGG	CPK; calcium-dependent protein kinase [EC:2.7.11.1]	-0.283042	2.98397
K13413	KEGG	MKK4_5; mitogen-activated protein kinase kinase 4/5 [EC:2.7.12.2]	-0.325219	3.09447
K13414	KEGG	MEKK1; mitogen-activated protein kinase kinase kinase 1 [EC:2.7.11.25]	-0.550194	2.87813
K13505	KEGG	VAMP3; vesicle-associated membrane protein 3	-0.440957	2.40841
K13526	KEGG	ATP13A2; cation-transporting P-type ATPase 13A2 [EC:7.2.2.-]	-0.18523	2.12601
K13527	KEGG	mpa; proteasome-associated ATPase	-0.373847	2.11354
K13576	KEGG	SLC38A3, SNAT3; solute carrier family 38 (sodium-coupled neutral amino acid transporter), member 3	0.516679	-2.48593
K13582	KEGG	podJ; localization factor PodJL	-0.510738	1.49364
K13611	KEGG	pksJ; polyketide synthase PksJ	0.0901511	-2.16002
K13612	KEGG	pksL; polyketide synthase PksL	0.0299956	-1.79229
K13613	KEGG	pksM; polyketide synthase PksM	-0.0139147	-1.74981
K13614	KEGG	pksN; polyketide synthase PksN	0.0515523	-1.74938
K13615	KEGG	pksR; polyketide synthase PksR	0.00570098	-1.74075
K13644	KEGG	CEPT1; choline/ethanolamine phosphotransferase [EC:2.7.8.1 2.7.8.2]	0.327098	-2.09438
K13726	KEGG	MEPB; metallopeptidase MepB [EC:3.4.24.-]	0.392273	-1.8733
K13727	KEGG	pdc; phenolic acid decarboxylase [EC:4.1.1.-]	0.305773	-2.59559
K13745	KEGG	ddc; L-2,4-diaminobutyrate decarboxylase [EC:4.1.1.86]	0.0597681	-2.20082
K13748	KEGG	MGAT4C; alpha-1,3-mannosylglycoprotein beta-1,4-N-acetylglucosaminyltransferase C [EC:2.4.1.201 2.4.1.145]	0.310809	-1.88904
K13767	KEGG	fadB; enoyl-CoA hydratase [EC:4.2.1.17]	0.118028	1.19812
K13780	KEGG	SLC7A5, LAT1; solute carrier family 7 (L-type amino acid transporter), member 5	0.103398	-1.85337
K13806	KEGG	DAGL; sn1-specific diacylglycerol lipase [EC:3.1.1.-]	0.11904	-2.12213
K13821	KEGG	putA; RHH-type transcriptional regulator, proline utilization regulon repressor / proline dehydrogenase / delta 1-pyrroline-5-carboxylate dehydrogenase [EC:1.5.5.2 1.2.1.88]	-0.462755	0.249869
K13841	KEGG	MSP4; merozoite surface protein 4	-0.354428	1.6162
K13868	KEGG	SLC7A9, BAT1; solute carrier family 7 (L-type amino acid transporter), member 9	0.429254	-2.78276
K13869	KEGG	SLC7A11; solute carrier family 7 (L-type amino acid transporter), member 11	0.0564456	-2.14424
K13872	KEGG	SLC7A6; solute carrier family 7 (L-type amino acid transporter), member 6	0.0747058	-2.01987
K13948	KEGG	PTGR1, LTB4DH; prostaglandin reductase 1 [EC:1.3.1.74 1.3.1.48]	0.0708655	-2.48879
K13953	KEGG	adhP; alcohol dehydrogenase, propanol-preferring [EC:1.1.1.1]	0.471612	-2.87932
K13955	KEGG	yogA; zinc-binding alcohol dehydrogenase/oxidoreductase	0.0321248	-1.76431
K13982	KEGG	DDX4, VASA; probable ATP-dependent RNA helicase DDX4 [EC:3.6.4.13]	-0.508251	2.64959
K14007	KEGG	SEC24; protein transport protein SEC24	0.464429	-1.63245
K14047	KEGG	PADC4; fusicocca-2,10(14)-diene synthase [EC:4.2.3.43]	0.33575	-1.83633
K14085	KEGG	ALDH7A1; aldehyde dehydrogenase family 7 member A1 [EC:1.2.1.31 1.2.1.8 1.2.1.3]	-0.5089	1.08425
K14130	KEGG	FGAPT2; tryptophan 4-dimethylallyltransferase [EC:2.5.1.34]	0.107379	1.43401
K14154	KEGG	THI6; thiamine-phosphate diphosphorylase / hydroxyethylthiazole kinase [EC:2.5.1.3 2.7.1.50]	0.482944	-2.10256
K14180	KEGG	ARI1; aristolochene synthase [EC:4.2.3.9]	0.4771	-1.8848
K14194	KEGG	sdrC_D_E; serine-aspartate repeat-containing protein C/D/E	-0.351216	2.45395
K14209	KEGG	SLC36A, PAT; solute carrier family 36 (proton-coupled amino acid transporter)	0.327498	-2.13316
K14252	KEGG	oxyL; 6-methylpretetramide 4-monooxygenase / 4-hydroxy-6-methylpretetramide 12a-monooxygenase [EC:1.14.13.232 1.14.13.233]	-0.507806	1.6365
K14256	KEGG	oxyS, cts8; anhydrotetracycline 6-monooxygenase / 5a,11a-dehydrotetracycline 5-monooxygenase [EC:1.14.13.38 1.14.13.234]	0.535193	-1.88075
K14268	KEGG	davT, gabT; 5-aminovalerate/4-aminobutyrate aminotransferase [EC:2.6.1.48 2.6.1.19]	0.549416	-1.85292
K14286	KEGG	AGXT2L1, ETNPPL; ethanolamine-phosphate phospho-lyase [EC:4.2.3.2]	0.40245	-2.23859
K14306	KEGG	NUP62, NSP1; nuclear pore complex protein Nup62	0.298342	-1.56258
K14325	KEGG	RNPS1; RNA-binding protein with serine-rich domain 1	0.653875	-0.97807
K14326	KEGG	UPF1, RENT1; regulator of nonsense transcripts 1 [EC:3.6.4.-]	0.262917	-2.50898
K14371	KEGG	aveA; type I polyketide synthase AVES	0.0399597	-1.73105
K14408	KEGG	CSTF3, RNA14; cleavage stimulation factor subunit 3	-0.365736	2.27282
K14409	KEGG	SMG7, EST1C; protein SMG7	-0.301009	3.06262
K14433	KEGG	DQX1; ATP-dependent RNA helicase DQX1 [EC:3.6.4.13]	-0.601367	2.54923
K14435	KEGG	CHD5; chromodomain-helicase-DNA-binding protein 5 [EC:3.6.4.12]	-0.324444	3.16143
K14436	KEGG	CHD6; chromodomain-helicase-DNA-binding protein 6 [EC:3.6.4.12]	-0.242244	3.08163
K14437	KEGG	CHD7; chromodomain-helicase-DNA-binding protein 7 [EC:3.6.4.12]	-0.715158	2.50914
K14438	KEGG	CHD9; chromodomain-helicase-DNA-binding protein 9 [EC:3.6.4.12]	-0.678374	2.34453
K14439	KEGG	SMARCAD1; SWI/SNF-related matrix-associated actin-dependent regulator of chromatin subfamily A containing DEAD/H box 1 [EC:3.6.4.12]	-0.443328	2.93842
K14440	KEGG	SMARCAL1, HARP; SWI/SNF-related matrix-associated actin-dependent regulator of chromatin subfamily A-like protein 1 [EC:3.6.4.12]	-0.394301	2.8947
K14455	KEGG	GOT2; aspartate aminotransferase, mitochondrial [EC:2.6.1.1]	0.570734	-1.99939
K14498	KEGG	SNRK2; serine/threonine-protein kinase SRK2 [EC:2.7.11.1]	-0.0802754	2.76628
K14509	KEGG	ETR, ERS; ethylene receptor [EC:2.7.13.-]	-0.314697	2.77155
K14520	KEGG	hapE; 4-hydroxyacetophenone monooxygenase [EC:1.14.13.84]	0.292741	-2.57986
K14563	KEGG	NOP1, FBL; rRNA 2'-O-methyltransferase fibrillarin [EC:2.1.1.-]	-0.463916	1.83647
K14571	KEGG	RIX7, NVL; ribosome biogenesis ATPase	-0.399819	2.40106
K14575	KEGG	AFG2, DRG1, SPATA5; AAA family ATPase	-0.381651	2.92001
K14592	KEGG	FOLH1, GCPII; glutamate carboxypeptidase II (folate hydrolase 1) [EC:3.4.17.21]	0.373655	-1.42025
K14607	KEGG	SULF; extracellular sulfatase Sulf [EC:3.1.6.-]	0.342443	-3.21894
K14613	KEGG	SLC46A1; MFS transporter, PCFT/HCP family, solute carrier family 46 (folate transporter), member 1	-0.509295	2.06716
K14617	KEGG	LMBRD1; LMBR1 domain-containing protein 1	-0.493927	2.71679
K14640	KEGG	SLC20A, PIT; solute carrier family 20 (sodium-dependent phosphate transporter)	0.196216	1.33358
K14644	KEGG	OSW3, RRT12; subtilase-type proteinase RRT12 [EC:3.4.21.-]	0.133039	2.46533
K14645	KEGG	K14645; serine protease [EC:3.4.21.-]	-0.0485719	2.84682
K14692	KEGG	SLC30A5_7, ZNT5_7, MTP, MSC2; solute carrier family 30 (zinc transporter), member 5/7	0.0845679	-2.39825
K14715	KEGG	SLC39A9, ZIP9; solute carrier family 39 (zinc transporter), member 9	0.0377954	2.12548
K14731	KEGG	mlhB, chnC; epsilon-lactone hydrolase [EC:3.1.1.83]	-0.361297	1.01309
K14776	KEGG	DDX10, DBP4; ATP-dependent RNA helicase DDX10/DBP4 [EC:3.6.4.13]	-0.377825	2.58954
K14777	KEGG	DDX47, RRP3; ATP-dependent RNA helicase DDX47/RRP3 [EC:3.6.4.13]	-0.432568	2.57585
K14779	KEGG	DDX52, ROK1; ATP-dependent RNA helicase DDX52/ROK1 [EC:3.6.4.13]	-0.460149	2.5617
K14780	KEGG	DHX37, DHR1; ATP-dependent RNA helicase DHX37/DHR1 [EC:3.6.4.13]	-0.425841	3.00177
K14781	KEGG	DHR2; ATP-dependent RNA helicase DHR2 [EC:3.6.4.13]	-0.420416	2.96402
K14792	KEGG	RRP5, PDCD11; rRNA biogenesis protein RRP5	-0.352112	2.97951
K14806	KEGG	DDX31, DBP7; ATP-dependent RNA helicase DDX31/DBP7 [EC:3.6.4.13]	-0.514221	2.60867
K14807	KEGG	DDX51, DBP6; ATP-dependent RNA helicase DDX51/DBP6 [EC:3.6.4.13]	-0.431348	2.26147
K14808	KEGG	DDX54, DBP10; ATP-dependent RNA helicase DDX54/DBP10 [EC:3.6.4.13]	-0.38881	2.52853
K14809	KEGG	DDX55, SPB4; ATP-dependent RNA helicase DDX55/SPB4 [EC:3.6.4.13]	-0.486112	2.27503
K14810	KEGG	DDX56, DBP9; ATP-dependent RNA helicase DDX56/DBP9 [EC:3.6.4.13]	-0.24326	0.934056
K14811	KEGG	DBP3; ATP-dependent RNA helicase DBP3 [EC:3.6.4.13]	-0.501588	2.50019
K14854	KEGG	RSA3; ribosome assembly protein 3	-0.345168	2.3991
K14855	KEGG	RSA4, NLE1; ribosome assembly protein 4	-0.259027	1.83212
K14951	KEGG	ATP13A3_4_5; cation-transporting P-type ATPase 13A3/4/5 [EC:7.2.2.-]	-0.362338	2.99677
K14974	KEGG	nicC; 6-hydroxynicotinate 3-monooxygenase [EC:1.14.13.114]	0.215613	-2.78691
K14985	KEGG	CYP18A1; 26-hydroxylase [EC:1.14.-.-]	0.289547	-0.892827
K14996	KEGG	SLC38A10; solute carrier family 38 (sodium-coupled neutral amino acid transporter), member 10	0.451762	-2.49947
K14999	KEGG	CYP6; cytochrome P450 family 6 [EC:1.14.-.-]	0.271098	-0.26801
K15001	KEGG	CYP4; cytochrome P450 family 4 [EC:1.14.-.-]	0.305677	-1.04393
K15015	KEGG	SLC32A, VGAT; solute carrier family 32 (vesicular inhibitory amino acid transporter)	0.545247	-1.46336
K15016	KEGG	K15016; enoyl-CoA hydratase / 3-hydroxyacyl-CoA dehydrogenase [EC:4.2.1.17 1.1.1.35]	-0.0906393	2.06763
K15019	KEGG	K15019; 3-hydroxypropionyl-coenzyme A dehydratase [EC:4.2.1.116]	-0.0804542	2.11382
K15045	KEGG	RSAD2; radical S-adenosyl methionine domain-containing protein 2	-0.250137	2.10363
K15055	KEGG	nbaA; 2-nitrobenzoate nitroreductase [EC:1.7.1.-]	0.02854	-2.69359
K15068	KEGG	DIA2, POF3; protein DIA2	-0.301359	1.06503
K15083	KEGG	RAD16; DNA repair protein RAD16	-0.579126	1.89202
K15085	KEGG	SLC25A42; solute carrier family 25, member 42	-0.388024	2.26487
K15106	KEGG	SLC25A14_30; solute carrier family 25 (mitochondrial carrier), member 14/30	-0.520667	2.25852
K15111	KEGG	SLC25A26; solute carrier family 25 (mitochondrial S-adenosylmethionine transporter), member 26	-0.336777	2.54495
K15112	KEGG	SLC25A27, UCP4; solute carrier family 25 (mitochondrial uncoupling protein), member 27	-0.515843	2.08372
K15115	KEGG	SLC25A32, MFT; solute carrier family 25 (mitochondrial folate transporter), member 32	-0.41786	2.04689
K15123	KEGG	SLC25A45_47; solute carrier family 25, member 45/47	-0.80778	2.00506
K15172	KEGG	SUPT5H, SPT5; transcription elongation factor SPT5	0.358375	-1.16118
K15173	KEGG	TTF2; transcription termination factor 2 [EC:3.6.4.-]	-0.622766	2.32363
K15176	KEGG	CTR9; RNA polymerase-associated protein CTR9	-0.0792267	1.71095
K15188	KEGG	CCNT; cyclin T	-0.486175	2.21155
K15192	KEGG	BTAF1, MOT1; TATA-binding protein-associated factor [EC:3.6.4.-]	-0.528292	3.02702
K15205	KEGG	TFC6; transcription factor C subunit 6	-0.177786	2.32034
K15232	KEGG	ccsA; citryl-CoA synthetase large subunit [EC:6.2.1.18]	-0.261344	2.83697
K15271	KEGG	HFM1, MER3; ATP-dependent DNA helicase HFM1/MER3 [EC:3.6.4.12]	-0.419262	2.50692
K15272	KEGG	SLC35A1_2_3; solute carrier family 35 (UDP-sugar transporter), member A1/2/3	-0.216966	2.52336
K15314	KEGG	sgcE, mdpE, ncsE, kedE, calE8, pksE; enediyne polyketide synthase	0.0141828	-1.73585
K15318	KEGG	APTB; hydrolase	-0.340978	2.56735
K15319	KEGG	APTC; monooxygenase	-0.474065	2.08198
K15320	KEGG	ATX, chlB1, mdpB; 6-methylsalicylic acid synthase [EC:2.3.1.165]	0.0287171	-1.78326
K15334	KEGG	NCL1, TRM4; multisite-specific tRNA:(cytosine-C5)-methyltransferase [EC:2.1.1.202]	-0.188174	1.90048
K15384	KEGG	APDA; aspyridone synthetase, hybrid polyketide synthase / nonribosomal peptide synthetase	-0.0569127	-1.28486
K15385	KEGG	APDC; aspyridone synthetase trans-acting enoyl reductase	-0.159181	-1.64618
K15388	KEGG	APDE; cytochrome P450 monooxygenase	0.395386	-2.45834
K15390	KEGG	PSOA; pseurotin A synthetase, hybrid polyketide synthase / nonribosomal peptide synthetase	0.0224864	-1.88262
K15391	KEGG	CPAA; cyclopiazonic acid synthetase, hybrid polyketide synthase / nonribosomal peptide synthetase	0.0103133	-1.64941
K15393	KEGG	CPAO; beta-cyclopiazonate dehydrogenase [EC:1.21.99.1]	0.606613	-2.33352
K15394	KEGG	ACE1; hybrid polyketide synthase / nonribosomal peptide synthetase ACE1	0.0430465	-1.52246
K15395	KEGG	ftdB; hybrid polyketide synthase / nonribosomal peptide synthetase FtdB	0.0682167	-2.06766
K15415	KEGG	MDPG; monodictyphenone polyketide synthase	0.0249812	-1.91625
K15416	KEGG	ORSA; orsellinic acid synthase	0.0493548	-1.82432
K15417	KEGG	ZEA1; zearalenone synthase, nonreducing iterative type I polyketide synthase	0.0755218	-1.9828
K15418	KEGG	ZEA2; zearalenone synthase, highly reducing iterative type I polyketide synthase	0.221565	-2.001
K15419	KEGG	EASB; emericellamide biosynthesis, highly reducing iterative type I polyketide synthase	0.112769	-1.63918
K15454	KEGG	PUS9; tRNA pseudouridine32 synthase [EC:5.4.99.28]	0.499687	-1.40912
K15503	KEGG	ANKRD44; serine/threonine-protein phosphatase 6 regulatory ankyrin repeat subunit B	0.0638379	-2.30209
K15504	KEGG	ANKRD52; serine/threonine-protein phosphatase 6 regulatory ankyrin repeat subunit C	-0.120109	-2.10167
K15523	KEGG	FN3KRP; protein-ribulosamine 3-kinase [EC:2.7.1.172]	0.634148	-1.53323
K15539	KEGG	rodZ; cytoskeleton protein RodZ	0.714251	-0.835881
K15594	KEGG	CDK15, PFTK2; cyclin-dependent kinase 15 [EC:2.7.11.22]	-0.31918	1.19712
K15641	KEGG	mxaF; myxalamid-type polyketide synthase MxaF	-0.0301866	-1.85373
K15642	KEGG	mxaD; myxalamid-type polyketide synthase MxaD	-0.00238085	-1.78757
K15643	KEGG	mxaB; myxalamid-type polyketide synthase MxaB	0.0141407	-1.6915
K15644	KEGG	cfa6; coronafacic acid polyketide synthase Cfa6	0.0164736	-1.80667
K15645	KEGG	cfa7; coronafacic acid polyketide synthase Cfa7	0.023971	-1.77749
K15646	KEGG	cmaA; coronamic acid synthetase CmaA, adenylation and thiolation didomain protein [EC:6.2.1.46]	0.194349	-0.900333
K15653	KEGG	mxcG; nonribosomal peptide synthetase MxcG	0.226442	-2.1126
K15655	KEGG	srfAB, lchAB; surfactin family lipopeptide synthetase B	0.0900522	-1.79245
K15656	KEGG	srfAC, lchAC; surfactin family lipopeptide synthetase C	-0.0110282	-1.71187
K15658	KEGG	ofaA, arfA; arthrofactin-type cyclic lipopeptide synthetase A	0.102484	-1.97681
K15659	KEGG	ofaB, arfB; arthrofactin-type cyclic lipopeptide synthetase B	-0.00683145	-1.72897
K15660	KEGG	ofaC, arfC; arthrofactin-type cyclic lipopeptide synthetase C	0.140457	-1.91142
K15661	KEGG	ituA, mycA, bmyA; iturin family lipopeptide synthetase A	0.0242578	-2.23093
K15662	KEGG	ituB, mycB, bmyB; iturin family lipopeptide synthetase B	0.157038	-1.83801
K15663	KEGG	ituC, mycC, bmyC; iturin family lipopeptide synthetase C	0.00940806	-1.7984
K15664	KEGG	K15664, ppsA, fenC; fengycin family lipopeptide synthetase A	0.0313723	-1.79969
K15665	KEGG	K15665, ppsB, fenD; fengycin family lipopeptide synthetase B	0.10575	-1.93153
K15666	KEGG	K15666, ppsC, fenE; fengycin family lipopeptide synthetase C	0.147014	-1.76138
K15667	KEGG	K15667, ppsD, fenA; fengycin family lipopeptide synthetase D	0.0243627	-1.8872
K15668	KEGG	K15668, ppsE, fenB; fengycin family lipopeptide synthetase E	0.117082	-2.17711
K15670	KEGG	rifA; rifamycin polyketide synthase modules 1, 2 and 3	0.037294	-2.01474
K15671	KEGG	rifB; rifamycin polyketide synthase modules 4, 5 and 6	-0.0214654	-1.76409
K15672	KEGG	rifC_D; rifamycin polyketide synthase modules 7 and 8	0.00998482	-1.79578
K15673	KEGG	rifE; rifamycin polyketide synthase modules 9 and 10	-0.00603223	-1.74268
K15674	KEGG	rhiA; rhizoxin biosynthesis, polyketide synthase / nonribosomal peptide synthetase RhiA	-0.0736926	-1.87419
K15675	KEGG	rhiB; rhizoxin biosynthesis, polyketide synthase / nonribosomal peptide synthetase RhiB	0.0453502	-2.02466
K15676	KEGG	rhiC; rhizoxin biosynthesis, polyketide synthase RhiC	-0.0187728	-1.79627
K15677	KEGG	rhiD; rhizoxin biosynthesis, polyketide synthase RhiD	0.0868664	-1.7152
K15678	KEGG	rhiE; rhizoxin biosynthesis, polyketide synthase RhiE	-0.04593	-1.86479
K15679	KEGG	rhiF; rhizoxin biosynthesis, polyketide synthase RhiF	-0.0500989	-1.97573
K15692	KEGG	RNF13, RZF; E3 ubiquitin-protein ligase RNF13 [EC:2.3.2.27]	-0.506103	2.18116
K15710	KEGG	SHPRH; E3 ubiquitin-protein ligase SHPRH [EC:3.6.4.- 2.3.2.27]	-0.393657	2.41654
K15711	KEGG	SMARCA3, HLTF; SWI/SNF-related matrix-associated actin-dependent regulator of chromatin subfamily A3 [EC:3.6.4.- 2.3.2.27]	-0.475281	2.15578
K15716	KEGG	ZSWIM2; E3 ubiquitin-protein ligase ZSWIM2 [EC:2.3.2.27]	-0.489037	2.66856
K15720	KEGG	N4BP2; NEDD4-binding protein 2 [EC:3.-.-.-]	-0.511387	1.58261
K15743	KEGG	CES3_5; carboxylesterase 3/5 [EC:3.1.1.1]	-0.217761	-1.69997
K15748	KEGG	BG1; beta-D-glucopyranosyl abscisate beta-glucosidase [EC:3.2.1.175]	-0.298057	3.19697
K15786	KEGG	doeC; aspartate-semialdehyde dehydrogenase [EC:1.2.1.-]	-0.449241	0.700406
K15889	KEGG	PCME; prenylcysteine alpha-carboxyl methylesterase [EC:3.1.1.-]	0.288506	-2.22003
K15927	KEGG	jadF; oxygenase	0.535193	-1.88075
K15930	KEGG	lndM2; bifunctional oxygenase/reductase	0.518189	-1.98466
K15957	KEGG	rdmC; aclacinomycin methylesterase [EC:3.1.1.95]	-0.244918	3.28008
K15966	KEGG	mtmOIV; monooxygenase [EC:1.14.13.-]	0.550741	-1.8177
K15988	KEGG	tylG; tylactone synthase	0.00725276	-1.80028
K16000	KEGG	pikAI; narbonolide/10-deoxymethynolide synthase [EC:2.3.1.240 2.3.1.239]	-0.000221639	-1.79957
K16001	KEGG	pikAII; narbonolide/10-deoxymethynolide synthase [EC:2.3.1.240 2.3.1.239]	0.0218973	-1.80743
K16002	KEGG	pikAIII; narbonolide/10-deoxymethynolide synthase [EC:2.3.1.240 2.3.1.239]	-0.00747448	-1.78298
K16003	KEGG	pikAIV; narbonolide synthase [EC:2.3.1.240]	-0.0208832	-1.7691
K16007	KEGG	oleA; 8,8a-deoxyoleandolide synthase	0.028371	-1.8433
K16012	KEGG	cydC; ATP-binding cassette, subfamily C, bacterial CydC	0.563037	-1.38348
K16014	KEGG	cydCD; ATP-binding cassette, subfamily C, bacterial CydCD	0.621191	-1.55063
K16016	KEGG	rifK, asm24, asm43; 3-amino-5-hydroxybenzoate synthase [EC:4.2.1.144 2.6.1.-]	0.229028	-2.08201
K16029	KEGG	asmA; ansamitocin polyketide synthase A	0.0884458	-2.04931
K16030	KEGG	asmB; ansamitocin polyketide synthase B	-0.0225178	-1.75411
K16031	KEGG	asmC; ansamitocin polyketide synthase C	-0.00110841	-1.78743
K16032	KEGG	asmD; ansamitocin polyketide synthase D	-0.00941967	-1.75365
K16037	KEGG	asm11; 4,5-epoxidase	0.520907	-1.39177
K16074	KEGG	zntB; zinc transporter	-0.286113	2.82201
K16093	KEGG	bacA; bacitracin synthase 1	0.032572	-1.8901
K16094	KEGG	bacB; bacitracin synthase 2	0.121596	-1.64146
K16095	KEGG	bacC; bacitracin synthase 3	0.234429	-2.05973
K16096	KEGG	grsA; gramicidin S synthase 1	0.28159	-1.72756
K16097	KEGG	grsB; gramicidin S synthase 2	0.100924	-1.65002
K16099	KEGG	vioA; nonribosomal peptide synthetase protein VioA	0.0907851	-1.60496
K16106	KEGG	blmVI; nonribosomal peptide synthetase protein BlmVI	0.142475	-1.81249
K16107	KEGG	blmV; nonribosomal peptide synthetase protein BlmV	0.341662	-2.33344
K16108	KEGG	blmX; nonribosomal peptide synthetase protein BlmX	0.0376163	-1.47894
K16109	KEGG	blmIX; nonribosomal peptide synthetase protein BlmIX	0.0539828	-1.58528
K16110	KEGG	blmVIII; nonribosomal peptide synthetase protein BlmVIII	-0.0210914	-1.90411
K16111	KEGG	blmVII; nonribosomal peptide synthetase protein BlmVII	-0.0691491	-1.10762
K16112	KEGG	blmIV; nonribosomal peptide synthetase protein BlmIV	0.0445984	-1.58624
K16117	KEGG	snbC; pristinamycin I synthase 2	0.0808743	-1.48402
K16118	KEGG	snbDE; pristinamycin I synthase 3 and 4	0.0404339	-1.474
K16119	KEGG	licA; lichenysin synthetase A	0.0969947	-1.54534
K16120	KEGG	licB; lichenysin synthetase B	0.0749822	-1.54861
K16121	KEGG	licC; lichenysin synthetase C	0.127029	-1.55966
K16122	KEGG	tycA; tyrocidine synthetase I	0.157269	-1.92879
K16123	KEGG	tycB; tyrocidine synthetase II	0.104942	-1.64998
K16124	KEGG	tycC; tyrocidine synthetase III	0.138595	-1.84369
K16125	KEGG	syrE; syringomycin synthetase protein SyrE	0.118228	-1.66447
K16126	KEGG	syrB1; Syringomycin synthetase protein SyrB1	0.200329	-2.06351
K16127	KEGG	mcyG; microcystin synthetase protein McyG	-0.0328083	-1.85242
K16128	KEGG	mcyD; microcystin synthetase protein McyD	0.0194721	-1.85836
K16129	KEGG	mcyE; microcystin synthetase protein McyE	0.0298432	-2.07261
K16130	KEGG	mcyA; microcystin synthetase protein McyA	-0.00469851	-1.05015
K16131	KEGG	mcyB; microcystin synthetase protein McyB	0.0572743	-1.67708
K16132	KEGG	mcyC; microcystin synthetase protein McyC	0.0953751	-1.66946
K16164	KEGG	K16164; acylpyruvate hydrolase [EC:3.7.1.5]	-0.162305	-1.75343
K16173	KEGG	acd; glutaryl-CoA dehydrogenase (non-decarboxylating) [EC:1.3.99.32]	0.0474514	1.31379
K16228	KEGG	mps1; glycopeptidolipid biosynthesis protein	0.119748	-1.69378
K16229	KEGG	mps2; glycopeptidolipid biosynthesis protein	0.0650346	-1.63636
K16231	KEGG	csyA; fungal type III polyketide synthase	0.305021	-1.78526
K16235	KEGG	mmuP; S-methylmethionine transporter	0.108464	-1.80728
K16236	KEGG	hutM; histidine permease	-0.0956555	-2.21239
K16237	KEGG	aroP; aromatic amino acid permease	0.243788	-2.22917
K16250	KEGG	NRPD1; DNA-directed RNA polymerase IV subunit 1 [EC:2.7.7.6]	-0.559324	2.2274
K16297	KEGG	SCPL-II; serine carboxypeptidase-like clade II [EC:3.4.16.-]	-0.36082	2.30035
K16298	KEGG	SCPL-IV; serine carboxypeptidase-like clade IV [EC:3.4.16.-]	-0.377206	2.67263
K16307	KEGG	CDC42BP; serine/threonine-protein kinase MRCK [EC:2.7.11.1]	-0.446849	3.14842
K16308	KEGG	CIT; citron Rho-interacting kinase [EC:2.7.11.1]	-0.510717	2.349
K16310	KEGG	NIM1; serine/threonine-protein kinase NIM1 [EC:2.7.11.1]	-0.139985	3.01422
K16311	KEGG	SIK2; serine/threonine-protein kinase SIK2 [EC:2.7.11.1]	-0.50686	2.31917
K16313	KEGG	NRK; Nik-related protein kinase [EC:2.7.11.1]	-0.530539	2.08726
K16372	KEGG	nidA1; niddamycin polyketide synthase 1	-0.00246709	-1.76364
K16373	KEGG	nidA3; niddamycin polyketide synthase 3	0.0176165	-1.77799
K16374	KEGG	nidA4_5; niddamycin polyketide synthase 4/5	-0.00078912	-1.77844
K16375	KEGG	fkbB; polyketide synthase FkbB	0.0214557	-1.8047
K16376	KEGG	fkbC; polyketide synthase FkbC	0.0206532	-1.80867
K16377	KEGG	fkbA; polyketide synthase FkbA	0.0219222	-1.83298
K16378	KEGG	rapP, fkbP; pipecolate-incorporating enzyme	0.212162	-2.07251
K16382	KEGG	amphA, nysA; polyene macrolide polyketide synthase, loading module	-0.0172379	-1.76023
K16383	KEGG	amphB, nysB; polyene macrolide polyketide synthase, A-type KR domains	0.00843279	-1.83917
K16384	KEGG	amphC, nysC; polyene macrolide polyketide synthase	0.0551929	-1.75803
K16385	KEGG	amphI, nysI; polyene macrolide polyketide synthase, KS-AT-KR-ACP domains	-0.00215799	-1.74652
K16386	KEGG	amphJ, nysJ; polyene macrolide polyketide synthase	0.0150148	-1.77222
K16387	KEGG	amphK, nysK, fscF; polyene macrolide polyketide synthase	0.0112538	-1.77377
K16391	KEGG	pimS0; pimaricinolide synthase, loading module	0.0255455	-1.90952
K16392	KEGG	fscA; candicidin polyketide synthase FscA	0.000253455	-1.77914
K16393	KEGG	fscB; candicidin polyketide synthase FscB	0.0223698	-1.79979
K16394	KEGG	epoA; epothilone polyketide synthase A	0.0132706	-1.81095
K16395	KEGG	epoB; epothilone synthetase B	0.119344	-2.0815
K16396	KEGG	epoC; epothilone polyketide synthase C	-0.0205459	-1.75966
K16397	KEGG	epoD; epothilone polyketide synthase D	0.0449656	-1.64979
K16398	KEGG	epoE; epothilone polyketide synthase E	0.0322682	-1.75846
K16399	KEGG	epoF; epothilone polyketide synthase F	0.0503325	-1.78359
K16401	KEGG	sorA; soraphen polyketide synthase A	0.0162307	-1.76817
K16402	KEGG	sorB; soraphen polyketide synthase B	0.0184048	-1.78075
K16405	KEGG	stiA; stigmatellin polyketide synthase StiA	-0.00454521	-1.74664
K16406	KEGG	stiB; stigmatellin polyketide synthase StiB	0.0423074	-1.83388
K16407	KEGG	stiC; stigmatellin polyketide synthase StiC	0.0100489	-1.80872
K16408	KEGG	stiD; stigmatellin polyketide synthase StiD	0.002183	-1.77497
K16409	KEGG	stiE; stigmatellin polyketide synthase StiE	0.00517834	-1.76113
K16410	KEGG	stiF; stigmatellin polyketide synthase StiF	0.0631906	-1.82838
K16411	KEGG	stiG; stigmatellin polyketide synthase StiG	0.0053254	-1.779
K16412	KEGG	stiH; stigmatellin polyketide synthase StiH	0.00174294	-1.78177
K16413	KEGG	stiJ; stigmatellin polyketide synthase StiJ	0.0515976	-1.83092
K16417	KEGG	mxaC; myxalamid-type polyketide synthase MxaC	0.00870332	-1.8486
K16418	KEGG	mlsA1; mycolactone core lactone polyketide synthase MlsA1	0.0160615	-1.79988
K16419	KEGG	mlsB; mycolactone side chain polyketide synthase	-0.00584495	-1.76205
K16420	KEGG	rapA_B_C; rapamycin polyketide synthase A/B/C	0.0154349	-1.77698
K16422	KEGG	hmo, nocN; 4-hydroxymandelate oxidase [EC:1.1.3.46]	0.356118	-2.74578
K16428	KEGG	cepA; nonribosomal peptide synthetase CepA	0.0935475	-1.79547
K16429	KEGG	cepB; nonribosomal peptide synthetase CepB	0.0719746	-1.53693
K16430	KEGG	cepC; nonribosomal peptide synthetase CepC	0.125362	-1.91693
K16431	KEGG	cepH, sgcC3, mdpC3, kedY3; FAD-dependent halogenase [EC:1.14.19.-]	0.439068	-2.58071
K16432	KEGG	cepK; nonribosomal peptide synthetase CepK	0.28281	-1.76013
K16450	KEGG	mlsA2; mycolactone core lactone polyketide synthase MlsA2	0.0118179	-1.80839
K16487	KEGG	SAS-6, SASS6; spindle assembly abnormal protein 6	-0.2964	2.18598
K16510	KEGG	RPS6KA4, MSK2; ribosomal protein S6 kinase alpha-4 [EC:2.7.11.1]	-0.507702	3.01332
K16514	KEGG	galD; 4-oxalomesaconate tautomerase [EC:5.3.2.8]	0.400277	-2.55043
K16540	KEGG	AZI1, CEP131; 5-azacytidine-induced protein 1	-0.47912	2.66994
K16624	KEGG	ha-33; main hemagglutinin component	0.46626	-1.71362
K16670	KEGG	MEIS2; homeobox protein Meis2	-0.558311	1.46428
K16682	KEGG	AJUBA, LIMD1, WTIP; LIM domain-containing protein	-0.377538	2.33178
K16778	KEGG	PDPN; podoplanin	-0.322683	2.87679
K16787	KEGG	ecfA2; energy-coupling factor transport system ATP-binding protein [EC:3.6.3.-]	0.249282	-0.638173
K16794	KEGG	PAFAH1B1, LIS1; platelet-activating factor acetylhydrolase IB subunit alpha	-0.522062	1.18654
K16823	KEGG	TP53BP2, ASPP2; apoptosis-stimulating of p53 protein 2	-0.350936	2.86534
K16839	KEGG	hpxO; FAD-dependent urate hydroxylase [EC:1.14.13.113]	0.207667	-2.04363
K16871	KEGG	POP2; 4-aminobutyrate---pyruvate transaminase [EC:2.6.1.96]	0.651774	-1.65214
K16873	KEGG	hmfH; 5-(hydroxymethyl)furfural/furfural oxidase [EC:1.1.3.47 1.1.3.-]	0.172942	-2.75076
K16874	KEGG	hmfF; 2,5-furandicarboxylate decarboxylase 1	0.0539465	-2.96337
K16875	KEGG	hmfG; 2,5-furandicarboxylate decarboxylase 2	0.1912	-2.76745
K16911	KEGG	DDX21; ATP-dependent RNA helicase DDX21 [EC:3.6.4.13]	-0.509542	2.52489
K17043	KEGG	DDX43; ATP-dependent RNA helicase DDX43 [EC:3.6.4.13]	-0.445918	2.45773
K17047	KEGG	RAB19; Ras-related protein Rab-19	-0.510767	2.18877
K17066	KEGG	MOX; alcohol oxidase [EC:1.1.3.13]	0.316095	-2.76032
K17095	KEGG	ANXA7_11; annexin A7/11	-0.205285	1.90949
K17192	KEGG	AA7GT; cyanidin 3-O-glucoside 7-O-glucosyltransferase (acyl-glucose) [EC:2.4.1.300]	-0.367437	3.18844
K17194	KEGG	AA5GT; cyanidin 3-O-glucoside 5-O-glucosyltransferase (acyl-glucose) [EC:2.4.1.299]	-0.0566813	2.85513
K17279	KEGG	REEP5_6; receptor expression-enhancing protein 5/6	-0.337974	2.89131
K17325	KEGG	K17325, glpT; glycerol transport system ATP-binding protein	-0.499099	2.56342
K17338	KEGG	REEP1_2_3_4; receptor expression-enhancing protein 1/2/3/4	0.45584	-2.44949
K17346	KEGG	TSPAN33; tetraspanin-33	0.84091	-1.55126
K17387	KEGG	KIF23; kinesin family member 23	-0.619622	1.87337
K17388	KEGG	ROCK2; Rho-associated protein kinase 2 [EC:2.7.11.1]	-0.431412	2.91305
K17457	KEGG	PPP1R12C, MBS85; protein phosphatase 1 regulatory subunit 12C	-0.194167	2.08799
K17475	KEGG	FTMC, CYP5076C; tryprostatin B 6-hydroxylase [EC:1.14.14.118]	-0.18572	-2.22454
K17529	KEGG	SGK494; uncharacterized serine/threonine-protein kinase SgK494 [EC:2.7.11.1]	-0.509685	3.09989
K17530	KEGG	DCLK3; doublecortin-like kinase 3 [EC:2.7.11.1]	-0.144425	2.56776
K17535	KEGG	TNNI3K; serine/threonine-protein kinase TNNI3K [EC:2.7.11.1]	-0.0506297	2.19009
K17545	KEGG	ULK4; serine/threonine-protein kinase ULK4 [EC:2.7.11.1]	-0.409534	2.30843
K17554	KEGG	PPP1R13B, ASPP1; apoptosis-stimulating of p53 protein 1	-0.32594	2.84287
K17592	KEGG	SACS; sacsin	-0.428928	2.42106
K17642	KEGG	DDX3Y; ATP-dependent RNA helicase DDX3Y [EC:3.6.4.13]	-0.315863	2.6757
K17644	KEGG	aflD, nor-1; norsolorinic acid ketoreductase [EC:1.1.1.349]	0.0948551	-1.88995
K17645	KEGG	AVNA, CYP60A1; averantin hydroxylase [EC:1.14.14.116]	-0.170048	-2.20707
K17646	KEGG	VBS; 5'-oxoaverantin cyclase / versicolorin B synthase [EC:4.2.1.142 4.2.1.143]	0.270349	-2.44496
K17647	KEGG	VRDA; versiconal hemiacetal acetate reductase [EC:1.1.1.353]	0.480839	-1.12316
K17650	KEGG	OMTA; sterigmatocystin 8-O-methyltransferase [EC:2.1.1.110]	0.475379	-1.73329
K17651	KEGG	ORDA, CYP64A; aflatoxin B synthase [EC:1.14.14.117]	0.360263	-2.40278
K17665	KEGG	CBS2; cytochrome b translational activator protein CBS2, mitochondrial	0.406898	-2.00076
K17669	KEGG	PET309; pentatricopeptide repeat-containing protein PET309	-0.300092	3.06214
K17679	KEGG	MSS116; ATP-dependent RNA helicase MSS116, mitochondrial [EC:3.6.4.13]	-0.441575	2.65685
K17704	KEGG	APBB1IP, RIAM; amyloid beta A4 precursor protein-binding family B member 1-interacting protein	0.758958	-1.51945
K17724	KEGG	IRG1; aconitate decarboxylase [EC:4.1.1.6]	-0.0700793	-2.221
K17735	KEGG	lcdH, cdhA; carnitine 3-dehydrogenase [EC:1.1.1.108]	0.287719	-2.98707
K17738	KEGG	ARD; D-arabinitol 2-dehydrogenase [EC:1.1.1.250]	0.420053	-1.59212
K17741	KEGG	GRE2; NADPH-dependent methylglyoxal reductase [EC:1.1.1.283]	0.289704	-2.54206
K17742	KEGG	SOU1; sorbose reductase [EC:1.1.1.289]	0.396726	-2.84347
K17743	KEGG	XR; D-xylose reductase [EC:1.1.1.307]	0.240454	-2.39258
K17750	KEGG	hphB; 3-benzylmalate dehydrogenase [EC:1.1.1.-]	-0.245883	2.606
K17754	KEGG	cpnA; cyclopentanol dehydrogenase [EC:1.1.1.163]	0.571434	-2.04391
K17755	KEGG	codA; choline oxidase [EC:1.1.3.17]	0.271181	-2.93192
K17761	KEGG	SSADH; succinate-semialdehyde dehydrogenase, mitochondrial [EC:1.2.1.24]	-0.545333	0.912046
K17776	KEGG	MTX; metaxin	-0.554766	2.84855
K17818	KEGG	ARD1; D-arabinitol dehydrogenase (NADP+) [EC:1.1.1.287]	-0.117138	-2.56144
K17820	KEGG	DHX33; ATP-dependent RNA helicase DHX33 [EC:3.6.4.13]	-0.42218	2.97876
K17825	KEGG	FTMF; verruculogen synthase [EC:1.14.11.38]	-0.288635	1.66253
K17826	KEGG	FTMG, CYP5067A; fumitremorgin C monooxygenase [EC:1.14.14.119]	-0.760909	0.862981
K17827	KEGG	FTME, CYP5066A; fumitremorgin C synthase [EC:1.14.19.71]	-0.0533337	-2.2076
K17832	KEGG	geoB; geranial dehydrogenase [EC:1.2.1.86]	-0.466958	0.579504
K17833	KEGG	FAP2; L-saccharopine oxidase [EC:1.5.3.18]	0.359277	-2.4115
K17872	KEGG	NDC1, ndbB; demethylphylloquinone reductase [EC:1.6.5.12]	-0.335498	3.27318
K17880	KEGG	hyg; hygromycin-B 7''-O-kinase [EC:2.7.1.119]	0.0282611	-1.18038
K17914	KEGG	KIF13; kinesin family member 13	-0.402589	2.54407
K17915	KEGG	KIF14; kinesin family member 14	-0.389768	2.55008
K17916	KEGG	KIF16B, SNX23; kinesin family member 16B	-0.439697	2.60666
K17917	KEGG	SNX1_2; sorting nexin-1/2	-0.5674	2.2448
K17964	KEGG	LRPPRC; leucine-rich PPR motif-containing protein, mitochondrial	-0.182267	2.77591
K17971	KEGG	BNR1; BNI1-related protein 1	-0.191822	2.60197
K18000	KEGG	pqsA; anthranilate-CoA ligase [EC:6.2.1.32]	0.49858	-1.68473
K18038	KEGG	PTPN9, MEG2; tyrosine-protein phosphatase non-receptor type 9 [EC:3.1.3.48]	-0.290119	2.18243
K18051	KEGG	PRKCH; novel protein kinase C eta type [EC:2.7.11.13]	-0.43536	3.04354
K18052	KEGG	PRKCQ; novel protein kinase C theta type [EC:2.7.11.13]	-0.504852	2.89358
K18058	KEGG	asnO; L-asparagine oxygenase [EC:1.14.11.39]	0.605438	-2.19382
K18063	KEGG	cmcJ; cephamycin C biosynthesis protein	-0.345133	1.43059
K18103	KEGG	GAAC, LGA1; L-threo-3-deoxy-hexylosonate aldolase [EC:4.1.2.54]	-0.517273	2.09865
K18104	KEGG	abcA, bmrA; ATP-binding cassette, subfamily B, bacterial AbcA/BmrA [EC:7.6.2.2]	0.568181	-1.07728
K18109	KEGG	np1; 5-epi-alpha-selinene synthase [EC:4.2.3.90]	0.171128	-2.17729
K18115	KEGG	sqhC; sporulenol synthase [EC:4.2.1.137]	-0.445137	2.53391
K18123	KEGG	HOGA1; 4-hydroxy-2-oxoglutarate aldolase [EC:4.1.3.16]	-0.49544	1.56874
K18128	KEGG	gadh; D-glyceraldehyde dehydrogenase (NADP+) [EC:1.2.1.89]	-0.5315	0.36377
K18199	KEGG	inhA; cyclohexyl-isocyanide hydratase [EC:4.2.1.103]	-0.381181	2.85208
K18217	KEGG	steB, tetB46; ATP-binding cassette, subfamily B, tetracycline resistant protein	0.529698	-1.28072
K18275	KEGG	phdK; 2-formylbenzoate dehydrogenase [EC:1.2.1.78]	-0.53216	0.827308
K18280	KEGG	FTMD; 6-hydroxytryprostatin B O-methyltransferase [EC:2.1.1.293]	0.504745	-1.68278
K18282	KEGG	cynD; cyanide dihydratase [EC:3.5.5.-]	0.191751	-2.06811
K18286	KEGG	add; aminodeoxyfutalosine deaminase [EC:3.5.4.40]	0.854166	-1.39576
K18335	KEGG	K18335; 2-keto-3-deoxy-L-fuconate dehydrogenase [EC:1.1.1.-]	0.287612	-1.5662
K18336	KEGG	K18336; 2,4-diketo-3-deoxy-L-fuconate hydrolase [EC:3.7.1.-]	0.154068	-1.92248
K18339	KEGG	LRA4; 2-keto-3-deoxy-L-rhamnonate aldolase [EC:4.1.2.53]	-0.499575	2.04786
K18367	KEGG	CoADR; CoA-dependent NAD(P)H sulfur oxidoreductase [EC:1.8.1.18]	-0.260075	3.6054
K18369	KEGG	adh2; alcohol dehydrogenase [EC:1.1.1.-]	0.373472	-1.75782
K18370	KEGG	adh3; alcohol dehydrogenase [EC:1.1.1.-]	-0.275093	0.0133527
K18384	KEGG	L3HYPDH; trans-L-3-hydroxyproline dehydratase [EC:4.2.1.77]	0.31921	-2.42382
K18386	KEGG	PAXM, ATMM, LTMM; FAD dependent monooxygenase [EC:1.14.13.-]	0.564027	-2.70874
K18387	KEGG	PAXB, ATMB, LTMB; paspaline synthase	-0.224024	2.93183
K18393	KEGG	LTMQ, TERQ; cytochrome P450 monooxygenase [EC:1.14.13.-]	-0.423193	1.59271
K18408	KEGG	TDRD9; ATP-dependent RNA helicase TDRD9 [EC:3.6.4.13]	-0.461845	2.96884
K18549	KEGG	ALP1; oryzin [EC:3.4.21.63]	0.123726	2.40519
K18578	KEGG	CEL74A; xyloglucan-specific exo-beta-1,4-glucanase [EC:3.2.1.155]	-0.484915	1.52464
K18580	KEGG	RHGA; rhamnogalacturonan hydrolase [EC:3.2.1.171]	0.239741	-1.72045
K18592	KEGG	GGT1_5, CD224; gamma-glutamyltranspeptidase / glutathione hydrolase / leukotriene-C4 hydrolase [EC:2.3.2.2 3.4.19.13 3.4.19.14]	0.488781	-2.42699
K18601	KEGG	K18601; aldehyde dehydrogenase [EC:1.2.1.-]	-0.524524	0.830499
K18607	KEGG	pno; pyridoxine 4-oxidase [EC:1.1.3.12]	0.207098	-2.73967
K18611	KEGG	K18611; 4-pyridoxate dehydrogenase [EC:1.1.99.42]	0.059279	-2.56589
K18627	KEGG	KIF25; kinesin family member 25	-0.153425	1.7452
K18650	KEGG	pehX; exo-poly-alpha-galacturonosidase [EC:3.2.1.82]	-0.396269	1.38913
K18651	KEGG	XGCA; oligoxyloglucan reducing-end-specific cellobiohydrolase [EC:3.2.1.150]	-0.475183	2.67311
K18655	KEGG	DDX19, DBP5; ATP-dependent RNA helicase DDX19/DBP5 [EC:3.6.4.13]	-0.562308	2.46446
K18656	KEGG	DDX25, GRTH; ATP-dependent RNA helicase DDX25 [EC:3.6.4.13]	-0.247634	2.86909
K18670	KEGG	YAK1; dual specificity protein kinase YAK1 [EC:2.7.12.1]	-0.358406	2.49581
K18679	KEGG	CDR2; mitosis inducer protein kinase Cdr2 [EC:2.7.11.1]	-0.50161	2.36048
K18680	KEGG	CDR1; mitosis inducer protein kinase Cdr1 [EC:2.7.11.1]	-0.51045	2.18744
K18685	KEGG	ACOS; ophiobolin F synthase [EC:4.2.3.145]	0.184213	-2.418
K18687	KEGG	fadD3; HIP---CoA ligase [EC:6.2.1.41]	0.0787223	-2.81706
K18692	KEGG	cshB; ATP-dependent RNA helicase CshB [EC:3.6.4.13]	-0.609939	2.75165
K18711	KEGG	DHX40, DDX40; ATP-dependent RNA helicase DHX40 [EC:3.6.4.13]	-0.44064	3.00353
K18716	KEGG	NUP42, RIP1; nucleoporin NUP42	-0.37188	2.52976
K18723	KEGG	GLE1; nucleoporin GLE1	-0.47948	2.71932
K18740	KEGG	EXD1, EGL; exonuclease 3'-5' domain-containing protein 1	-0.41262	2.29027
K18775	KEGG	lf2; levanbiose-producing levanase [EC:3.2.1.64]	-0.381099	2.86483
K18806	KEGG	KIF7; kinesin family member 7	-0.431176	2.77007
K18824	KEGG	sul2; dihydropteroate synthase type 2 [EC:2.5.1.15]	-0.274481	3.54483
K18888	KEGG	efrB; ATP-binding cassette, subfamily B, multidrug efflux pump	0.570756	-1.58893
K18889	KEGG	mdlA, smdA; ATP-binding cassette, subfamily B, multidrug efflux pump	0.619726	-1.5018
K18890	KEGG	mdlB, smdB; ATP-binding cassette, subfamily B, multidrug efflux pump	0.531315	-1.5071
K18910	KEGG	dpe, lre; D-psicose/D-tagatose/L-ribulose 3-epimerase [EC:5.1.3.30 5.1.3.31]	0.321431	-2.31798
K18932	KEGG	ZDHHC; palmitoyltransferase [EC:2.3.1.225]	-0.0514976	2.40919
K18952	KEGG	PRKCZ; atypical protein kinase C zeta type [EC:2.7.11.13]	-0.447396	2.94361
K18966	KEGG	GADL1, CSADC, ADC; sulfinoalanine decarboxylase / aspartate 1-decarboxylase [EC:4.1.1.29 4.1.1.11]	0.301454	-2.72651
K18978	KEGG	gapN; glyceraldehyde-3-phosphate dehydrogenase [NAD(P)+] [EC:1.2.1.90]	-0.557062	0.892027
K18980	KEGG	EO, FaQR; 2-methylene-furan-3-one reductase [EC:1.3.1.105]	0.37544	-1.18686
K18983	KEGG	gci; D-galactarolactone cycloisomerase [EC:5.5.1.27]	0.0856656	-2.06072
K18994	KEGG	DHX32; pre-mRNA-splicing factor ATP-dependent RNA helicase DHX32 [EC:3.6.4.13]	-0.450489	2.76373
K18995	KEGG	DHX29; ATP-dependent RNA helicase DHX29 [EC:3.6.4.13]	-0.323444	2.35881
K19001	KEGG	HELLS, DDM1; ATP-dependent DNA helicase	-0.475551	2.95823
K19008	KEGG	SIK1; serine/threonine-protein kinase SIK1 [EC:2.7.11.1]	-0.289031	3.22556
K19009	KEGG	SIK3; serine/threonine-protein kinase SIK3 [EC:2.7.11.1]	-0.33696	2.87416
K19102	KEGG	nocA; nocardicin nonribosomal peptide synthetase NocA	0.0944199	-1.82579
K19103	KEGG	nocB; nocardicin nonribosomal peptide synthetase NocB	0.177469	-1.9549
K19183	KEGG	FGAFS; festuclavine dehydrogenase [EC:1.5.1.44]	-0.311076	3.10235
K19203	KEGG	pimS1; pimaricinolide synthase PimS1	-0.00381975	-1.84595
K19204	KEGG	pimS2; pimaricinolide synthase PimS2	0.00108883	-1.74728
K19205	KEGG	pimS3; pimaricinolide synthase PimS3	-0.0135392	-1.79197
K19206	KEGG	pimS4; pimaricinolide synthase PimS4	-0.00646699	-1.74738
K19207	KEGG	fscD; candicidin polyketide synthase FscD	0.00185609	-1.7551
K19208	KEGG	fscE; candicidin polyketide synthase FscE	0.0560265	-1.82377
K19245	KEGG	JLP1; sulfonate dioxygenase [EC:1.14.11.-]	0.455057	-2.47158
K19265	KEGG	gpr; L-glyceraldehyde 3-phosphate reductase [EC:1.1.1.-]	-0.350497	3.06794
K19266	KEGG	E1.2.1.22; lactaldehyde dehydrogenase [EC:1.2.1.22]	-0.442575	1.1574
K19267	KEGG	qorB; NAD(P)H dehydrogenase (quinone) [EC:1.6.5.2]	0.430474	-2.67287
K19327	KEGG	ANO10, TMEM16K; anoctamin-10	-0.32634	2.70771
K19355	KEGG	MAN; mannan endo-1,4-beta-mannosidase [EC:3.2.1.78]	-0.134503	0.823473
K19356	KEGG	E1.14.99.54; lytic cellulose monooxygenase (C1-hydroxylating) [EC:1.14.99.54]	-0.317639	2.42631
K19357	KEGG	CELB; cellulase [EC:3.2.1.4]	-0.226554	2.6752
K19368	KEGG	ZFYVE27; protrudin	0.35182	-2.7854
K19466	KEGG	DDX59; ATP-dependent RNA helicase DDX59 [EC:3.6.4.13]	-0.463862	2.63813
K19477	KEGG	PRKG2; cGMP-dependent protein kinase 2 [EC:2.7.11.12]	-0.548293	2.61634
K19564	KEGG	CTR, HNM1; choline transport protein	0.512392	-1.55454
K19607	KEGG	RPGR; X-linked retinitis pigmentosa GTPase regulator	0.1838	-1.32985
K19616	KEGG	fitF; two-component system, sensor histidine kinase and response regulator FitF [EC:2.7.13.3]	0.839939	-1.45392
K19619	KEGG	TDP2; tyrosyl-DNA phosphodiesterase 2 [EC:3.1.4.-]	0.375057	-2.30938
K19626	KEGG	INVS; inversin	-0.0254854	-1.94865
K19629	KEGG	tsaD1; 4-(hydroxymethyl)benzenesulfonate dehydrogenase [EC:1.1.1.257]	-0.374308	1.12844
K19635	KEGG	E1.1.1.366; L-idonate 5-dehydrogenase [EC:1.1.1.366]	-0.170626	-1.62402
K19639	KEGG	PR; perakine reductase [EC:1.1.1.317]	-0.555902	2.28866
K19653	KEGG	geoA; geraniol dehydrogenase (NAD+) [EC:1.1.1.347]	-0.47258	0.687767
K19654	KEGG	CPR-C2; 2-dehydropantolactone reductase [EC:1.1.1.358]	-0.312595	1.6722
K19662	KEGG	PRKCB; classical protein kinase C beta type [EC:2.7.11.13]	-0.475108	2.7689
K19663	KEGG	PRKCG; classical protein kinase C gamma type [EC:2.7.11.13]	-0.436545	2.86904
K19691	KEGG	NIK1, TCSC; osomolarity two-component system, sensor histidine kinase NIK1 [EC:2.7.13.3]	0.266309	1.1662
K19699	KEGG	safD; sulfoacetaldehyde dehydrogenase [EC:1.2.1.73]	-0.248907	0.392281
K19700	KEGG	sap; 3-succinoylsemialdehyde-pyridine dehydrogenase [EC:1.2.1.83]	-0.514613	0.90487
K19715	KEGG	kdnA; 8-amino-3,8-dideoxy-alpha-D-manno-octulosonate transaminase [EC:2.6.1.109]	0.456992	-2.31739
K19791	KEGG	FET3_5; iron transport multicopper oxidase	0.0498678	-1.46971
K19896	KEGG	MUCII; mucin TcMUCII	-0.522721	2.44909
K19944	KEGG	TBC1D10; TBC1 domain family member 10	-0.292596	3.16036
K19962	KEGG	chnE; 6-oxohexanoate dehydrogenase [EC:1.2.1.63]	-0.560641	0.959777
K19964	KEGG	HIUH; hydroxyisourate hydrolase [EC:3.5.2.17]	-0.30319	3.18352
K20028	KEGG	ZDHHC2_15_20; palmitoyltransferase ZDHHC2/15/20 [EC:2.3.1.225]	-0.491892	2.30022
K20039	KEGG	FDC1; phenacrylate decarboxylase [EC:4.1.1.102]	0.124213	-2.92151
K20059	KEGG	LDB19, ART1; arrestin-related trafficking adapter 1	0.107248	-1.86007
K20061	KEGG	ALY1_2, ART3_6; arrestin-related trafficking adapter 3/6	-0.555811	2.77521
K20091	KEGG	CHD2; chromodomain-helicase-DNA-binding protein 2 [EC:3.6.4.12]	-0.293672	3.02739
K20092	KEGG	CHD1L; chromodomain-helicase-DNA-binding protein 1-like [EC:3.6.4.12]	-0.184924	2.6486
K20093	KEGG	ERCC6L, PICH; DNA excision repair protein ERCC-6-like [EC:3.6.4.12]	-0.530152	2.86042
K20096	KEGG	DDX28; ATP-dependent RNA helicase DDX28 [EC:3.6.4.13]	-0.381568	2.57801
K20098	KEGG	ERCC6L2; DNA excision repair protein ERCC-6-like 2 [EC:3.6.4.-]	-0.517379	2.77151
K20099	KEGG	YTHDC2; ATP-dependent RNA helicase YTHDC2 [EC:3.6.4.13]	-0.416679	3.06996
K20101	KEGG	DHX34; ATP-dependent RNA helicase DHX34 [EC:3.6.4.13]	-0.448123	3.00431
K20115	KEGG	RP; [pyruvate, phosphate dikinase]-phosphate phosphotransferase / [pyruvate, phosphate dikinase] kinase [EC:2.7.4.27 2.7.11.32]	0.629942	-1.67255
K20147	KEGG	ntaA, nmoA; nitrilotriacetate monooxygenase [EC:1.14.14.10]	0.383556	-2.0078
K20153	KEGG	VAOA; vanillyl-alcohol oxidase [EC:1.1.3.38]	-0.356939	0.295352
K20154	KEGG	PDH; pyranose dehydrogenase [EC:1.1.99.29]	0.280275	-2.88987
K20158	KEGG	pao; pseudooxynicotine oxidase [EC:1.4.3.24]	0.756658	-1.11206
K20169	KEGG	nox, nicA2; nicotine oxidoreductase [EC:1.5.3.-]	0.84693	-1.50314
K20196	KEGG	KIF3B; kinesin family member 3B	-0.472492	2.85018
K20197	KEGG	KIF3C; kinesin family member 3C	-0.411238	2.64894
K20198	KEGG	KIF17; kinesin family member 17	-0.456532	2.91543
K20199	KEGG	pchA; 4-hydroxybenzaldehyde dehydrogenase (NADP+) [EC:1.2.1.96]	-0.562319	1.01459
K20222	KEGG	IPO5, KPNB3, RANBP5; importin-5	-0.395298	2.83996
K20279	KEGG	SYNJ; synaptojanin [EC:3.1.3.36]	-0.513381	2.12496
K20283	KEGG	GOLGA4; golgin subfamily A member 4	-0.628469	1.95688
K20285	KEGG	RABEPK; Rab9 effector protein with kelch motifs	-0.254841	2.39086
K20286	KEGG	TMF1; TATA element modulatory factor	-0.281795	2.28305
K20331	KEGG	toxA; toxoflavin synthase [EC:2.1.1.349]	0.458316	-2.0372
K20344	KEGG	blpA, lagD; ATP-binding cassette, subfamily C, bacteriocin exporter	0.58357	-1.78751
K20359	KEGG	RABAC1, PRAF1; PRA1 family protein 1	-0.321989	3.46681
K20361	KEGG	USO1; intracellular protein transport protein USO1	-0.366216	2.94681
K20404	KEGG	DEPDC5; DEP domain-containing protein 5	0.591749	-2.06396
K20422	KEGG	ncsB; neocarzinostatin naphthoate synthase [EC:2.3.1.237]	0.0103363	-1.7414
K20428	KEGG	acbV; dTDP-4-amino-4,6-dideoxy-D-glucose transaminase [EC:2.6.1.33]	0.584116	-1.50987
K20435	KEGG	valM; validone 7-phosphate aminotransferase [EC:2.6.1.-]	0.494421	-2.53045
K20451	KEGG	mii; methylitaconate Delta-isomerase [EC:5.3.3.6]	0.0739038	-2.39258
K20522	KEGG	LSB1_2; LAS seventeen-binding protein 1/2	0.804606	-1.87431
K20523	KEGG	SH3YL1; SH3 domain-containing YSC84-like protein 1	0.433936	-2.48113
K20537	KEGG	MPK7_14; mitogen-activated protein kinase 7/14 [EC:2.7.11.24]	0.0550562	-0.97007
K20548	KEGG	ahgd; 3,6-anhydro-alpha-L-galactose dehydrogenase [EC:1.2.1.92]	-0.362468	0.438163
K20550	KEGG	SOL5; prosolanapyrone-II oxidase / prosolanapyrone-III cycloisomerase [EC:1.1.3.42 5.5.1.20]	-0.0669723	-2.2157
K20603	KEGG	MKK2; mitogen-activated protein kinase kinase 2 [EC:2.7.12.2]	-0.711113	2.08459
K20604	KEGG	MKK9; mitogen-activated protein kinase kinase 9 [EC:2.7.12.2]	-0.382816	0.845431
K20606	KEGG	ANP1; mitogen-activated protein kinase kinase kinase ANP1 [EC:2.7.11.25]	-0.430556	2.88343
K20607	KEGG	MKK3; mitogen-activated protein kinase kinase 3 [EC:2.7.12.2]	-0.319872	2.16456
K20628	KEGG	exlX; expansin	-0.156517	1.99532
K20708	KEGG	E5.1.1.21; isoleucine 2-epimerase [EC:5.1.1.21]	0.14433	-2.43865
K20709	KEGG	PAM; phenylalanine aminomutase (L-beta-phenylalanine forming) [EC:5.4.3.10]	0.188815	-2.52746
K20715	KEGG	PHOT; phototropin [EC:2.7.11.1]	-0.480084	2.46678
K20716	KEGG	MAPKKK17_18; mitogen-activated protein kinase kinase kinase 17/18	-0.446419	2.59764
K20717	KEGG	YDA; mitogen-activated protein kinase kinase kinase YODA [EC:2.7.11.25]	-0.525883	2.50487
K20743	KEGG	E3.4.23.32; scytalidopepsin B [EC:3.4.23.32]	0.101148	-1.93562
K20754	KEGG	pstI; aqualysin 1 [EC:3.4.21.111]	0.14225	2.46312
K20772	KEGG	ACS1_2_6; 1-aminocyclopropane-1-carboxylate synthase 1/2/6 [EC:4.4.1.14]	0.643157	-1.42708
K20786	KEGG	nidA2; niddamycin polyketide synthase 2	-0.00424658	-1.73843
K20787	KEGG	fscC; candicidin polyketide synthase FscC	-0.00417174	-1.76936
K20788	KEGG	mxaE; myxalamid-type polyketide synthase MxaE	0.00803741	-1.81701
K20834	KEGG	F26G; protodioscin 26-O-beta-D-glucosidase [EC:3.2.1.186]	-0.328295	3.08622
K20835	KEGG	P60; avenacosidase [EC:3.2.1.188]	-0.311683	3.23251
K20840	KEGG	SLC46A3; MFS transporter, PCFT/HCP family, solute carrier family 46, member 3	0.748331	-0.310275
K20852	KEGG	E3.2.1.161; beta-apiosyl-beta-glucosidase [EC:3.2.1.161]	-0.311683	3.23251
K20866	KEGG	yihX; glucose-1-phosphatase [EC:3.1.3.10]	0.143602	-1.98778
K20872	KEGG	NEK2; NIMA (never in mitosis gene a)-related kinase 2 [EC:2.7.11.1]	-0.283344	2.34281
K20876	KEGG	NEK7; NIMA (never in mitosis gene a)-related kinase 7 [EC:2.7.11.1]	-0.673836	1.77005
K20877	KEGG	NEK8; NIMA (never in mitosis gene a)-related kinase 8 [EC:2.7.11.1]	-0.524783	2.80431
K20880	KEGG	NEK11; NIMA (never in mitosis gene a)-related kinase 11 [EC:2.7.11.1]	-0.243151	2.62357
K20900	KEGG	dthD; D-threitol dehydrogenase (NAD+) [EC:1.1.1.403]	0.536824	-2.56445
K20928	KEGG	mpdC; 2-hydroxy-2-methylpropanal dehydrogenase [EC:1.2.1.98]	-0.547151	0.740603
K20940	KEGG	phzS; 5-methylphenazine-1-carboxylate 1-monooxygenase [EC:1.14.13.218]	0.46791	-2.35066
K20971	KEGG	ladS; two-component system, sensor histidine kinase LadS	0.24244	1.80476
K20973	KEGG	sagS; two-component system, sensor histidine kinase SagS [EC:2.7.13.3]	0.240913	2.11224
K20980	KEGG	LOVA, CYP68R1; dihydromonacolin L/monacolin L hydroxylase [EC:1.14.14.124 1.14.14.125]	-0.776872	1.24471
K20981	KEGG	LOVB; lovastatin nonaketide synthase [EC:2.3.1.161]	0.107576	-1.58604
K20984	KEGG	LOVF; 2-methylbutanoate polyketide synthase [EC:2.3.1.244]	0.0865522	-1.60068
K20985	KEGG	LOVG; dihydromonacolin L-[lovastatin nonaketide synthase] thioesterase [EC:3.1.2.31]	-0.0482539	-1.59471
K20986	KEGG	NUDX1; geranyl diphosphate phosphohydrolase [EC:3.6.1.68]	0.121373	-2.72957
K20992	KEGG	pytH; pyrethroid hydrolase [EC:3.1.1.88]	0.68336	-2.38716
K20995	KEGG	NOTCH3; Notch 3	-0.46791	2.25669
K21016	KEGG	FAEA; feruloyl esterase [EC:3.1.1.73]	0.121103	-2.61786
K21019	KEGG	sadC; diguanylate cyclase [EC:2.7.7.65]	0.850637	-1.56251
K21053	KEGG	ade; adenine deaminase [EC:3.5.4.2]	0.798926	-1.82964
K21101	KEGG	isoH; 2-glutathionyl-2-methylbut-3-en-1-ol dehydrogenase [EC:1.1.1.398]	-0.32692	2.94873
K21157	KEGG	SAK1; SNF1-activating kinase 1 [EC:2.7.11.1]	-0.268017	2.56668
K21159	KEGG	sgcF, ncsF2, kedF; epoxide hydrolase	0.378347	-1.83559
K21164	KEGG	sgcE7, ncsE7, kedE7; enediyne biosynthesis protein E7	0.187896	-0.384333
K21182	KEGG	sgcC1, mdpC1; (S)-beta-tyrosine adenylation enzyme [EC:6.2.1.-]	0.175933	-1.80433
K21186	KEGG	sgcC5, mdpC5, kedY5; condensation enzyme	0.345571	-1.90269
K21188	KEGG	mdpC7; PLP-dependent transaminase	0.84117	-1.67903
K21191	KEGG	mdpB2; CoA ligase [EC:6.2.1.-]	0.37	-1.43793
K21195	KEGG	phnY; 2-aminoethylphosphonate dioxygenase [EC:1.14.11.46]	0.382527	-2.56386
K21221	KEGG	kedU38; iterative type I polyketide synthase KedU38	-0.0197331	-1.87721
K21254	KEGG	calO5; orsellinic acid synthase [EC:2.3.1.-]	-0.00570432	-1.77537
K21267	KEGG	iri; rifampicin monooxygenase [EC:1.14.13.211]	0.546272	-1.85708
K21270	KEGG	ChuaMOX; (R)-mandelonitrile oxidase [EC:1.1.3.49]	0.306962	-2.42419
K21292	KEGG	CYP503; ent-kaurene oxidase [EC:1.14.14.86]	-0.419421	1.16511
K21293	KEGG	CYP619; cytochrome P450 family 619	0.196883	-1.39986
K21295	KEGG	AF510; fumagillin biosynthesis cytochrome P450 monooxygenase	0.0816592	-2.06968
K21357	KEGG	ULK1; serine/threonine-protein kinase ULK1 [EC:2.7.11.1]	-0.436737	2.76141
K21358	KEGG	ULK3; serine/threonine-protein kinase ULK3 [EC:2.7.11.1]	-0.21349	3.03281
K21360	KEGG	MAM-D, IMDH3; 3-isopropylmalate/methylthioalkylmalate dehydrogenase [EC:1.1.1.85 1.1.1.-]	-0.23586	1.97922
K21381	KEGG	aziB; 5-methylnaphthoic acid synthase [EC:2.3.1.236]	0.000914852	-1.80424
K21396	KEGG	WHT; ATP-binding cassette, subfamily G (WHITE), eye pigment precursor transporter	-0.237104	-1.51072
K21431	KEGG	kdc; alpha-keto-acid decarboxylase [EC:4.1.1.-]	-0.0244938	-1.47909
K21433	KEGG	ANKRD1; ankyrin repeat domain-containing protein 1	-0.29351	3.48152
K21439	KEGG	ANKRD49; ankyrin repeat domain-containing protein 49	0.518063	-2.10856
K21440	KEGG	ANKRD50; ankyrin repeat domain-containing protein 50	0.345886	-2.80379
K21445	KEGG	CYP5081A1, HELB1; helvolic acid biosynthesis cytochrome P450 monooxygenase	-0.142793	3.04492
K21446	KEGG	TENA; tenellin biosynthesis cytochrome P450 monooxygenase	0.360418	-2.06449
K21447	KEGG	AZAI; azaphilone biosynthesis cytochrome P450 monooxygenase	-0.0464437	-2.18251
K21471	KEGG	cwlO; peptidoglycan DL-endopeptidase CwlO [EC:3.4.-.-]	-0.352073	2.96863
K21546	KEGG	GLIZ; C6 transcription factor GliZ	0.113113	-1.56422
K21561	KEGG	ntcA; CRP/FNR family transcriptional regulator, global nitrogen regulator	-0.183135	1.35503
K21607	KEGG	pcpD; tetrachlorobenzoquinone reductase [EC:1.1.1.404]	0.578129	-1.83523
K21641	KEGG	RGT1; glucose transport transcription regulator RGT1	0.147526	1.94667
K21700	KEGG	bauB; beta-alanine degradation protein BauB	-0.35619	1.68596
K21734	KEGG	SLD; sphingolipid 8-(E/Z)-desaturase [EC:1.14.19.29]	0.52252	-2.15064
K21737	KEGG	ACET6, DES6; acyl-lipid Delta6-acetylenase / acyl-lipid (9-3)-desaturase [EC:1.14.19.38 1.14.19.47]	0.607446	-1.25292
K21766	KEGG	TBCC; tubulin-specific chaperone C	-0.44029	2.53804
K21780	KEGG	pigI, redM; L-proline---[L-prolyl-carrier protein] ligase [EC:6.2.1.53]	0.177441	-2.03372
K21792	KEGG	redL; polyketide synthase	0.00752073	-1.80493
K21819	KEGG	EASG; agroclavine dehydrogenase [EC:1.5.1.46]	-0.192579	2.96635
K21833	KEGG	dgcA; dimethylglycine catabolism A	-0.0753934	-1.11942
K21869	KEGG	DDX53, CAGE; ATP-dependent RNA helicase DDX53 [EC:3.6.4.13]	-0.420469	2.0947
K21949	KEGG	sbnA; N-(2-amino-2-carboxyethyl)-L-glutamate synthase [EC:2.5.1.140]	-0.52549	1.83087
K21954	KEGG	FYCO1; FYVE and coiled-coil domain-containing protein 1	-0.18878	1.5618
K21989	KEGG	TMEM63; calcium permeable stress-gated cation channel	-0.338914	2.23004
K22008	KEGG	PSK1; serine/threonine-protein kinase Psk1 [EC:2.7.11.1]	-0.45874	3.02703
K22048	KEGG	MSL4S; mechanosensitive ion channel protein 4/5/6/7/8/9/10	-0.438512	2.95996
K22092	KEGG	GLU1; beta-glucosidase [EC:3.2.1.-]	-0.219338	2.54325
K22121	KEGG	GLII, ACLI; gliotoxin/aspirochlorine biosynthesis aminotransferase [EC:2.6.1.-]	0.418876	-1.58934
K22124	KEGG	GLIT, ACLT; gliotoxin/aspirochlorine biosynthesis thioredoxin reductase [EC:1.8.1.-]	0.489366	-2.30619
K22133	KEGG	AAE3; oxalate---CoA ligase [EC:6.2.1.8]	-0.0671631	-2.22808
K22134	KEGG	GLIA; MFS transporter, DHA2 family, glioxin efflux transporter	0.278729	-2.83007
K22135	KEGG	bshB2; N-acetylglucosamine malate deacetylase 2 [EC:3.5.1.-]	0.409526	-2.78218
K22148	KEGG	SIDC; ferricrocin synthase	0.088637	-1.83105
K22152	KEGG	SIDD; fusarinine C synthase	0.0260127	-1.2665
K22213	KEGG	PATG; 6-methylsalicylate decarboxylase [EC:4.1.1.52]	0.206833	-1.92297
K22220	KEGG	dszA; dibenzothiophene sulfone monooxygenase [EC:1.14.14.22]	0.372435	-1.97184
K22245	KEGG	INUA; inulinase [EC:3.2.1.7]	-0.426994	2.78294
K22251	KEGG	golD; glycerol dehydrogenase [EC:1.1.1.6]	0.00404352	-1.62586
K22270	KEGG	nagX; 3-hydroxybenzoate 6-monooxygenase [EC:1.14.13.24]	0.408185	-2.74481
K22278	KEGG	pdgA; peptidoglycan-N-acetylglucosamine deacetylase [EC:3.5.1.104]	-0.497269	1.63544
K22279	KEGG	VH; vicianin beta-glucosidase [EC:3.2.1.119]	-0.287324	3.2366
K22318	KEGG	oleB; cis-3-alkyl-4-acyloxetan-2-one decarboxylase [EC:4.1.1.114]	0.546332	-1.63851
K22322	KEGG	barS1; A-factor type gamma-butyrolactone 1'-reductase (1S-forming) [EC:1.1.1.413]	0.301082	-2.50629
K22330	KEGG	tyrDC; tyrosine decarboxylase [EC:4.1.1.25]	0.388078	-2.64924
K22395	KEGG	K22395; cinnamyl-alcohol dehydrogenase [EC:1.1.1.195]	0.463582	-2.80367
K22404	KEGG	KLB; beta-klotho	-0.30432	3.22321
K22409	KEGG	sle1; N-acetylmuramoyl-L-alanine amidase [EC:3.5.1.28]	-0.25706	-1.43366
K22425	KEGG	OEGLU; oleuropein beta-glucosidase [EC:3.2.1.206]	-0.316755	3.30715
K22433	KEGG	PSID; L-tryptophan decarboxylase [EC:4.1.1.105]	0.533013	-1.98499
K22434	KEGG	PSIH; tryptamine 4-monooxygenase [EC:1.14.99.59]	-0.000223176	-1.94408
K22438	KEGG	TMT1; trans-aconitate 3-methyltransferase [EC:2.1.1.145]	0.334974	-2.37509
K22445	KEGG	ald; 4,4'-diapolycopenoate synthase [EC:1.2.99.10]	-0.407655	0.467933
K22447	KEGG	cct, ths; archaeal chaperonin	-0.465754	2.80373
K22464	KEGG	FAP; fatty acid photodecarboxylase [EC:4.1.1.106]	0.211128	-2.92929
K22503	KEGG	DARS; aspartyl-tRNA synthetase [EC:6.1.1.12]	-0.324172	3.05087
K22530	KEGG	ATAD1; ATPase family AAA domain-containing protein 1 [EC:3.6.1.-]	-0.283766	2.50918
K22531	KEGG	ATAD2; ATPase family AAA domain-containing protein 2 [EC:3.6.1.-]	-0.421443	2.70528
K22534	KEGG	PRDM5; PR domain zinc finger protein 5	-0.188704	-1.57329
K22539	KEGG	PLY; pectate lyase [EC:4.2.2.2]	0.20176	1.1429
K22548	KEGG	lhpL; trans-L-3-hydroxyproline dehydratase [EC:4.2.1.77]	0.406921	-2.21598
K22569	KEGG	AF520; beta-trans-bergamotene synthase [EC:4.2.3.-]	-0.364941	3.24901
K22571	KEGG	AF390; fumagillin biosynthesis methyltransferase	0.161182	-2.71241
K22573	KEGG	AF370; fumagillin biosynthesis polyketide synthase	0.0600704	-1.45439
K22594	KEGG	POGZ; pogo transposable element with ZNF domain	-0.226306	1.90331
K22606	KEGG	E1.1.1.391; 3beta-hydroxycholanate 3-dehydrogenase (NAD+) [EC:1.1.1.391]	0.363832	-1.653
K22714	KEGG	pltB_C; polyketide synthase	0.0238316	-1.86114
K22721	KEGG	CSG1, SUR1, CSH1; inositol phosphorylceramide mannosyltransferase catalytic subunit [EC:2.4.1.370]	0.794336	-2.19139
K22726	KEGG	CYP5081B1, HELB2; helvolic acid biosynthesis cytochrome P450 monooxygenase	-0.142793	3.04492
K22727	KEGG	CYP5081C1, HELB4; helvolic acid biosynthesis cytochrome P450 monooxygenase	-0.150573	3.04526
K22728	KEGG	CYP5081D1, HELB3; helvolic acid biosynthesis cytochrome P450 monooxygenase	-0.141872	3.10198
K22730	KEGG	HELD1; helvolic acid biosynthesis C6-acyltransferase	-0.282624	3.31232
K22731	KEGG	HELD2; helvolic acid biosynthesis cytochrome C16-acyltransferase	-0.282624	3.31232
K22740	KEGG	PSOD; pseurotin biosynthesis cytochrome P450 monooxygenase	-0.33523	1.91746
K22742	KEGG	PSOE; pseurotin biosynthesis glutathione S-transferase	-0.441835	2.10521
K22744	KEGG	SIVA1; apoptosis regulatory protein Siva	-0.463913	1.79498
K22745	KEGG	AIFM2; apoptosis-inducing factor 2	0.123178	-1.07207
K22756	KEGG	NSMCE2, NSE2; E3 SUMO-protein ligase NSE2 [EC:2.3.2.-]	-0.0887733	3.02153
K22766	KEGG	FIGNL1; fidgetin-like protein 1 [EC:3.6.4.-]	-0.302463	2.57119
K22832	KEGG	GAS1; 1,3-beta-glucanosyltransferase GAS1 [EC:2.4.1.-]	-0.363058	2.41884
K22884	KEGG	SIDL; N5-hydroxyornithine acetyltransferase [EC:2.3.1.-]	-0.332827	3.27019
K22887	KEGG	CYP52M1; long-chain fatty acid omega-monooxygenase [EC:1.14.14.80]	0.0345634	-1.60037
K22909	KEGG	ZC3H13; zinc finger CCCH domain-containing protein 13	0.751385	-2.32256
K22940	KEGG	YIPF1_2; protein YIPF1/2	-0.553487	1.66623
K22952	KEGG	pvcA; L-tyrosine isonitrile synthase [EC:4.1.99.24]	-0.107453	3.32341
K22959	KEGG	lpdB; gallate decarboxylase subunit B	0.206018	-2.75753
K22992	KEGG	CYP628; cytochrome P450 family 628	-0.0113873	-2.99198
K23007	KEGG	lgoD; L-galactonate 5-dehydrogenase [EC:1.1.1.414]	0.429777	-2.53811
K23058	KEGG	K23058; putative lysine/arginine/ornithine/histidine/octopine transport system ATP-binding protein [EC:7.4.2.1]	-0.0689502	2.17646
K23065	KEGG	SWNN; swainsonine biosynthesis oxidoreductase SwnN [EC:1.3.1.-]	0.23416	-2.14644
K23066	KEGG	SWNH1_2; swainsonine biosynthesis dioxygenase SwnH1/2 [EC:1.14.11.-]	0.0362214	-2.13397
K23091	KEGG	KREMEN; kremen protein	-0.250827	2.41416
K23114	KEGG	ARMT1; protein-glutamate O-methyltransferase [EC:2.1.1.-]	-0.457711	2.7241
K23117	KEGG	lcp; endo-cleaving rubber dioxygenase [EC:1.13.11.87]	0.431705	-2.82169
K23139	KEGG	CYP110; cytochrome P450 family 110 [EC:1.14.-.-]	0.225039	-1.22746
K23146	KEGG	HPD1; 3-hydroxypropionate dehydrogenase [EC:1.1.1.59]	-0.409209	2.7081
K23164	KEGG	RTN4IP1; reticulon-4-interacting protein 1, mitochondrial	0.51538	-1.34637
K23167	KEGG	VAT1; synaptic vesicle membrane protein VAT-1	-0.0858416	-2.03825
K23271	KEGG	eltD; erythritol/L-threitol dehydrogenase [EC:1.1.1.-]	0.178286	-2.77479
K23319	KEGG	ACLH; flavine halogenase [EC:1.14.14.-]	0.443943	-2.85003
K23320	KEGG	ACLB; aspirochlorine biosynthesis cytochrome P450 monooxygenase [EC:1.-.-.-]	0.095159	-2.14716
K23321	KEGG	ACLL; aspirochlorine biosynthesis cytochrome P450 monooxygenase [EC:1.-.-.-]	-0.199675	-2.39434
K23339	KEGG	YPEL5; protein yippee-like 5	0.423447	-2.66074
K23359	KEGG	biuH; biuret amidohydrolase [EC:3.5.1.84]	-0.353997	2.76622
K23365	KEGG	cpkA; 5-hydroxydodecatetraenal polyketide synthase CpkA [EC:2.3.1.281]	-0.0190607	-1.76337
K23366	KEGG	cpkB; 5-hydroxydodecatetraenal polyketide synthase CpkB [EC:2.3.1.281]	-0.0195521	-1.77234
K23367	KEGG	cpkC; 5-hydroxydodecatetraenal polyketide synthase CpkC [EC:2.3.1.281]	-0.0280647	-1.79602
K23368	KEGG	TRIP11; thyroid receptor-interacting protein 11	-0.133079	2.05811
K23410	KEGG	HRG; histidine-rich glycoprotein	0.576445	-1.29608
K23424	KEGG	TMTC; protein O-mannosyl-transferase [EC:2.4.1.-]	0.0982366	-2.07078
K23481	KEGG	VPS1; vacuolar protein sorting-associated protein 1	-0.535485	2.39642
K23490	KEGG	CYB5; cytochrome b5	0.816128	-1.50149
K23517	KEGG	cpnB; cyclopentanone monooxygenase [EC:1.14.13.16]	0.475673	-2.11373
K23627	KEGG	ASQK; cyclopeptine synthase [EC:6.3.2.40]	-0.0157848	-1.60063
K23630	KEGG	ASAE; MFS transporter, MCT family, aspergillic acid transporter	0.432336	-2.69505
K23631	KEGG	ASAC; aspergillic acid biosynthesis nonribosomal peptide synthetase [EC:6.3.2.-]	-0.167702	-1.36401
K23633	KEGG	ASAB; aspergillic acid hydroxylase [EC:1.-.-.-]	0.690336	-2.38823
K23637	KEGG	WFDC3; WAP four-disulfide core domain protein 3	0.506489	-2.09197
K23666	KEGG	FMQB; fumiquinazoline F monooxygenase [EC:1.14.14.-]	0.246306	-2.00222
K23667	KEGG	FMQC; fumiquinazoline A synthase [EC:6.3.2.-]	0.270629	-1.9633
K23679	KEGG	PQLC1, SLC66A2; solute carrier family 66, member 2	-0.492533	2.92179
K23691	KEGG	PKN2; serine/threonine-protein kinase N2 [EC:2.7.11.13]	-0.475173	2.84328
K23692	KEGG	PKN3; serine/threonine-protein kinase N3 [EC:2.7.11.13]	-0.355234	2.79292
K23737	KEGG	E3.1.3.106; 2-lysophosphatidate phosphatase [EC:3.1.3.106]	-0.366067	2.26701
K23744	KEGG	aurA; aureothin polyketide synthase system AurA [EC:2.3.1.289]	-0.020731	-1.77231
K23745	KEGG	aurB; aureothin polyketide synthase system AurB [EC:2.3.1.289]	0.0138989	-1.67674
K23746	KEGG	aurC; aureothin polyketide synthase system AurC [EC:2.3.1.289]	-0.00827175	-1.78211
K23747	KEGG	norA; spectinabilin polyketide synthase system NorA [EC:2.3.1.290]	-0.003207	-1.77572
K23748	KEGG	norB; spectinabilin polyketide synthase system NorB [EC:2.3.1.290]	0.0116671	-1.80044
K23749	KEGG	norC; spectinabilin polyketide synthase system NorC [EC:2.3.1.290]	-0.00735624	-1.78374
K23756	KEGG	ACSM1, LAE; medium-chain acyl-CoA ligase / lipoate-activating enzyme [EC:6.2.1.2]	-0.0690234	2.03137
