# Supplementary material for: Identifying candidate Aspergillus pathogenicity factors by annotation frequency
Source: BMC Microbiol. 2020 Nov 11;20:342. doi: 10.1186/s12866-020-02031-y (PMC7661267; doi:10.1186/s12866-020-02031-y)
Supplement: Supplementary file 12 — Additional file 12: Table S6. RNA-Seq metadata and read mapping results. [file 12866_2020_2031_MOESM12_ESM.xlsx]

## Sheet: STable6
Project	Institution	Date publicly available	Species	Run accession	Condition	read length (nt)	Data size (Gb)	Percent reads uniquely mappped (%)	No. reads uniquely mappped
PRJEB1583	SYBARIS Project 242220	2016-05-01	A. fumigatus	ERR236917	4 h incubation alone	2x76	1.2	64.86	8259908
PRJEB1583	SYBARIS Project 242220	2016-05-01	A. fumigatus + H. sapiens	ERR236920	4 h incubation with dendritic cells	2x76	4.8	76.16	35619414
PRJEB1583	SYBARIS Project 242220	2016-05-01	A. fumigatus	ERR236932	4 h incubation alone	2x76	3	78.42	22224686
PRJEB1583	SYBARIS Project 242220	2016-05-01	A. fumigatus	ERR236939	4 h incubation alone	2x76	2.2	82	16810236
PRJEB1583	SYBARIS Project 242220	2016-05-01	A. fumigatus	ERR236940	4 h incubation alone	2x101	2.3	70.42	12872535
PRJEB1583	SYBARIS Project 242220	2016-05-01	A. fumigatus	ERR236942	4 h incubation alone	2x101	2.7	63.79	13810632
PRJEB1583	SYBARIS Project 242220	2016-05-01	A. fumigatus + H. sapiens	ERR236948	4 h incubation with dendritic cells	2x76	3.8	51.7	19708916
PRJEB1583	SYBARIS Project 242220	2016-05-01	A. fumigatus + H. sapiens	ERR236949	4 h incubation with dendritic cells	2x76	5.7	67.64	37956657
PRJEB1583	SYBARIS Project 242220	2016-05-01	A. fumigatus	ERR236951	4 h incubation alone	2x76	1.9	72.46	14047540
PRJEB1583	SYBARIS Project 242220	2016-05-01	A. fumigatus + H. sapiens	ERR236953	4 h incubation with dendritic cells	2x76	3.9	80.54	31647211
PRJEB1583	SYBARIS Project 242220	2016-05-01	A. fumigatus	ERR236959	4 h incubation alone	2x76	2.4	80.26	18114420
PRJEB1583	SYBARIS Project 242220	2016-05-01	A. fumigatus + H. sapiens	ERR236962	4 h incubation with dendritic cells	2x76	3.9	82.51	31578551
PRJEB1583	SYBARIS Project 242220	2016-05-01	A. fumigatus + H. sapiens	ERR236963	4 h incubation with dendritic cells	2x76	5.2	73.09	35763537
PRJEB1583	SYBARIS Project 242220	2016-05-01	A. fumigatus + H. sapiens	ERR236972	4 h incubation with dendritic cells	2x76	3.8	59.67	21216384
PRJNA560197	Korea University	2019-08-15	A. fumigatus + H. sapiens	SRR9965307	0 h incubation with macrophages	2x101	3	0.89	265032
PRJNA560197	Korea University	2019-08-15	A. fumigatus + H. sapiens	SRR9965308	1 h incubation with macrophages	2x101	2.1	1.02	209931
PRJNA560197	Korea University	2019-08-15	A. fumigatus + H. sapiens	SRR9965309	2 h incubation with macrophages	2x101	3	0.32	92896
